# Supplementary material for: A system-level model for the microbial regulatory genome
Source: Mol Syst Biol. 2014 Jul 15;10(7):740. doi: 10.15252/msb.20145160 (PMC4299497; doi:10.15252/msb.20145160)
Supplement: Supplementary file 3 — Supplementary Dataset S3 [file msb0010-0740-sd3.xls]

## Sheet: ALL_prec_rec_curves
Supplementary Dataset S3, Related to Figure 2. Precision Recall values
network	n	precision	recall
Inferelator	10	1	0
Inferelator	50	0.3	0.001
Inferelator	100	0.538	0.007
Inferelator	200	0.481	0.012
Inferelator	250	0.552	0.018
Inferelator	500	0.521	0.03
Inferelator	1000	0.498	0.049
Inferelator	1500	0.452	0.061
Inferelator	2000	0.419	0.072
Inferelator	2500	0.383	0.079
Inferelator	5000	0.262	0.094
Inferelator	5273	0.248	0.095
Inferelator	10000	0.173	0.111
Inferelator	10535	0.168	0.113
Inferelator	15798	0.133	0.13
Inferelator	21061	0.112	0.139
Inferelator	25000	0.105	0.148
Inferelator	26323	0.102	0.151
Inferelator	31586	0.095	0.163
Inferelator	36848	0.087	0.169
Inferelator	42111	0.082	0.181
Inferelator	47374	0.075	0.186
Inferelator	50000	0.074	0.191
Inferelator	52636	0.072	0.196
Inferelator	57899	0.069	0.206
Inferelator	63162	0.066	0.215
Inferelator	68424	0.064	0.223
Inferelator	73687	0.062	0.231
Inferelator	78949	0.059	0.234
Inferelator	84212	0.057	0.242
Inferelator	89475	0.055	0.245
Inferelator	94737	0.052	0.248
Inferelator	100000	0.051	0.251
GRE	10	1	0.004
GRE	50	0.933	0.014
GRE	100	0.892	0.028
GRE	200	0.802	0.047
GRE	250	0.774	0.055
GRE	500	0.694	0.09
GRE	1000	0.6	0.142
GRE	1500	0.572	0.185
GRE	2000	0.538	0.217
GRE	2500	0.505	0.243
GRE	5000	0.4	0.306
GRE	5273	0.389	0.308
GRE	10000	0.292	0.359
GRE	10535	0.284	0.362
GRE	15798	0.228	0.398
GRE	21061	0.194	0.426
GRE	25000	0.178	0.448
GRE	26323	0.173	0.456
GRE	31586	0.154	0.468
GRE	36848	0.138	0.48
GRE	42111	0.126	0.494
GRE	47374	0.116	0.509
GRE	50000	0.111	0.512
GRE	52636	0.107	0.517
GRE	57899	0.1	0.531
GRE	63162	0.095	0.542
GRE	68424	0.091	0.557
GRE	73687	0.087	0.567
GRE	78949	0.084	0.585
GRE	84212	0.081	0.6
GRE	89475	0.079	0.623
GRE	94737	0.078	0.643
GRE	100000	0.076	0.668
GRE+Inf	10	0.75	0.001
GRE+Inf	50	0.56	0.007
GRE+Inf	100	0.721	0.015
GRE+Inf	200	0.667	0.03
GRE+Inf	250	0.693	0.038
GRE+Inf	500	0.719	0.077
GRE+Inf	1000	0.623	0.106
GRE+Inf	1500	0.573	0.133
GRE+Inf	2000	0.535	0.146
GRE+Inf	2500	0.514	0.159
GRE+Inf	5000	0.39	0.197
GRE+Inf	5273	0.378	0.199
GRE+Inf	10000	0.28	0.244
GRE+Inf	10535	0.276	0.248
GRE+Inf	15798	0.233	0.287
GRE+Inf	21061	0.204	0.309
GRE+Inf	25000	0.188	0.326
GRE+Inf	26323	0.184	0.333
GRE+Inf	31586	0.167	0.347
GRE+Inf	36848	0.157	0.366
GRE+Inf	42111	0.146	0.381
GRE+Inf	47374	0.137	0.397
GRE+Inf	50000	0.133	0.405
GRE+Inf	52636	0.128	0.407
GRE+Inf	57899	0.121	0.416
GRE+Inf	63162	0.115	0.428
GRE+Inf	68424	0.11	0.438
GRE+Inf	73687	0.104	0.442
GRE+Inf	78949	0.1	0.453
GRE+Inf	84212	0.096	0.457
GRE+Inf	89475	0.092	0.465
GRE+Inf	94737	0.089	0.475
GRE+Inf	100000	0.086	0.482
DREAM5	10	1	0
DREAM5	50	0.667	0.004
DREAM5	100	0.611	0.005
DREAM5	200	0.634	0.013
DREAM5	250	0.66	0.016
DREAM5	500	0.623	0.023
DREAM5	1000	0.568	0.038
DREAM5	1500	0.505	0.047
DREAM5	2000	0.464	0.053
DREAM5	2500	0.444	0.06
DREAM5	5000	0.353	0.082
DREAM5	5199	0.343	0.083
DREAM5	9860	0.243	0.109
DREAM5	10388	0.231	0.11
DREAM5	15577	0.194	0.137
DREAM5	20767	0.156	0.148
DREAM5	24651	0.139	0.157
DREAM5	25956	0.134	0.159
DREAM5	31145	0.12	0.171
DREAM5	36334	0.11	0.183
DREAM5	41523	0.103	0.196
DREAM5	46712	0.096	0.208
DREAM5	49302	0.095	0.215
DREAM5	51902	0.094	0.224
DREAM5	57091	0.089	0.237
DREAM5	62280	0.086	0.252
DREAM5	67469	0.083	0.265
DREAM5	72658	0.081	0.281
DREAM5	77847	0.079	0.297
DREAM5	83037	0.078	0.314
DREAM5	88226	0.078	0.336
DREAM5	93415	0.076	0.35
DREAM5	98604	0.074	0.362

## Sheet: DREAM5_gold_network
Supplementary Dataset S3, Related to Figure 2. RegulonDB gold standard (DREAM5)
tf	target
b1334	b3481
b2916	b3702
b3357	b3118
b3119	b3118
b0912	b3118
b1712	b3118
b1013	b1649
b3938	b3828
b3512	b1951
b2217	b1951
b3357	b0064
b3261	b1530
b1531	b1530
b4396	b1530
b3357	b3261
b0912	b3261
b1712	b3261
b3261	b3357
b1507	b1508
b3357	b3423
b3357	b3601
b0080	b3601
b1334	b0113
b1303	b1305
b0912	b1305
b1712	b1305
b4401	b0313
b1508	b1507
b3357	b4124
b1221	b4124
b1530	b1531
b3261	b1531
b4396	b1531
b3261	b1739
b3357	b1512
b1334	b2731
b0912	b2731
b1712	b2731
b3357	b3906
b3905	b3906
b1951	b1892
b2289	b1892
b3357	b1892
b4480	b1892
b2217	b1892
b1237	b1892
b3261	b0440
b3357	b0440
b3357	b1735
b0676	b1735
b3912	b2079
b3357	b3418
b1594	b3418
b3912	b1040
b1608	b1040
b3405	b1040
b3357	b0034
b1334	b0034
b2714	b0330
b3357	b0330
b3357	b2805
b3357	b4118
b3261	b4000
b3357	b4000
b4401	b3604
b1013	b3515
b3516	b3515
b3512	b3515
b1237	b3515
b1130	b4241
b1334	b1221
b0761	b1221
b1275	b1987
b4043	b3067
b3405	b0435
b3702	b3461
b3357	b3461
b0912	b3461
b3934	b3461
b1712	b3461
b1187	b4018
b1130	b1608
b1531	b4396
b4539	b2017
b1951	b1891
b2289	b1891
b3357	b1891
b4480	b1891
b2217	b1891
b1237	b1891
b3357	b3905
b3906	b3905
b0683	b4293
b0683	b4292
b3357	b3574
b0912	b3574
b1712	b3574
b3515	b3516
b1013	b3516
b3512	b3516
b1237	b3516
b3357	b3512
b2369	b3512
b3515	b3512
b3516	b3512
b1499	b3512
b3357	b0676
b0506	b0504
b1712	b0912
b3357	b1620
b2369	b1499
b0076	b4366
b1237	b4366
b3357	b3934
b1237	b0076
b3556	b1237
b3261	b1237
b3357	b3405
b0912	b3405
b1712	b3405
b1564	b1563
b0683	b2105
b2017	b4539
b3261	b3868
b3357	b3868
b3357	b0683
b3961	b0683
b4062	b0683
b1303	b1306
b0912	b1306
b1712	b1306
b4063	b4062
b3357	b2151
b3357	b2741
b4401	b2741
b1237	b0564
b1892	b1922
b4178	b1922
b1891	b1922
b0889	b2669
b1237	b2669
b1563	b1564
b0912	b1712
b2531	b1682
b3961	b1682
b0912	b1682
b0683	b1682
b1712	b1682
b0889	b3770
b0912	b3770
b1712	b3770
b3357	b1398
b1399	b1398
b0912	b1398
b1712	b1398
b1334	b2201
b1221	b2201
b2193	b2201
b0761	b2201
b1892	b1077
b1891	b1077
b3237	b3359
b0487	b0484
b3357	b3579
b3574	b3579
b0912	b3579
b1712	b3579
b3702	b3863
b0761	b0764
b3261	b4270
b0683	b0583
b1892	b1879
b1891	b1879
b0571	b0572
b1275	b0366
b1987	b0366
b2709	b2710
b0912	b2710
b1712	b2710
b0761	b0763
b1892	b1074
b1891	b1074
b0464	b0463
b3264	b0463
b4396	b0463
b3357	b3671
b3912	b2077
b2079	b2077
b3357	b3600
b0080	b3600
b3237	b3958
b0064	b2841
b3357	b2841
b1951	b2061
b2217	b2061
b4043	b0779
b2289	b4313
b1237	b4313
b1275	b2422
b4133	b4131
b0912	b0809
b3868	b0809
b1712	b0809
b4393	b1262
b3261	b2283
b1334	b2283
b0912	b2283
b4401	b2283
b1712	b2283
b4043	b0890
b3357	b4196
b4191	b4196
b0912	b4196
b1712	b4196
b3357	b3707
b0995	b3707
b1275	b1379
b1531	b4177
b1658	b4177
b3357	b2095
b4018	b4014
b0912	b4014
b0080	b4014
b1712	b4014
b1951	b2058
b2217	b2058
b3357	b1517
b1334	b1669
b1221	b1669
b2193	b1669
b2731	b2712
b0080	b2712
b3912	b2470
b2079	b2470
b0399	b0241
b4393	b0388
b1323	b0388
b3261	b3855
b4062	b0852
b3131	b3137
b3912	b2075
b2079	b2075
b3357	b2509
b0761	b0781
b3912	b0929
b0889	b0929
b0912	b0929
b3405	b0929
b1712	b0929
b0889	b4129
b4133	b4132
b3912	b1902
b2105	b2106
b0683	b2106
b0889	b3460
b1658	b1132
b3961	b0606
b1334	b0733
b1237	b0733
b0080	b0733
b4401	b0733
b1130	b1129
b3512	b3511
b1237	b3511
b2808	b2905
b0889	b2905
b1334	b2203
b2531	b2203
b1221	b2203
b2193	b2203
b0761	b2203
b3357	b2804
b3261	b2282
b1334	b2282
b0912	b2282
b4401	b2282
b1712	b2282
b3481	b3478
b1334	b3478
b3357	b1738
b1735	b1738
b0676	b1738
b3828	b3829
b3938	b3829
b3357	b0721
b4401	b0721
b3237	b2306
b3961	b0604
b3261	b3368
b1334	b3368
b1221	b3368
b2193	b3368
b0912	b3368
b1237	b3368
b0080	b3368
b1712	b3368
b2531	b1680
b3961	b1680
b0912	b1680
b0683	b1680
b1712	b1680
b3569	b3566
b1187	b3495
b3261	b2231
b3237	b1747
b3868	b1747
b4393	b0389
b1323	b0389
b1531	b4439
b4396	b4439
b0889	b4439
b0912	b4439
b4062	b4439
b1712	b4439
b3357	b3172
b3237	b3172
b1187	b0954
b3963	b0954
b3237	b2308
b1275	b2421
b1013	b0592
b0683	b0592
b1275	b0368
b1987	b0368
b3912	b1889
b4043	b2698
b0413	b2673
b1334	b3908
b0912	b3908
b0683	b3908
b4062	b3908
b4401	b3908
b1712	b3908
b3828	b2551
b1658	b2551
b1221	b4125
b0761	b0783
b1334	b0873
b1221	b0873
b1334	b1587
b1221	b1587
b3261	b3273
b3261	b3366
b1334	b3366
b1221	b3366
b2193	b3366
b0912	b3366
b1237	b3366
b0080	b3366
b1712	b3366
b3438	b1851
b0080	b1851
b1237	b2679
b3261	b4069
b3357	b4069
b0912	b4069
b1712	b4069
b3261	b0672
b2213	b4187
b0889	b4187
b3237	b2309
b3261	b3167
b3357	b3167
b3237	b3167
b3118	b3114
b3357	b3114
b3119	b3114
b0912	b3114
b1712	b3114
b1892	b1880
b1891	b1880
b4043	b1860
b0020	b1023
b1334	b1673
b1221	b1673
b2193	b1673
b4043	b4347
b4043	b1061
b1275	b2424
b3702	b1415
b3357	b1415
b4401	b1415
b3418	b3571
b1658	b4006
b3357	b4438
b3357	b3132
b3131	b3132
b1187	b2323
b3963	b2323
b3828	b4019
b2369	b2368
b3357	b0723
b4401	b0723
b3357	b1733
b1735	b1733
b0676	b1733
b1531	b0578
b3357	b2366
b2369	b2085
b3261	b3260
b3357	b3260
b0912	b3260
b1712	b3260
b0889	b1245
b0034	b0041
b3261	b3976
b1275	b2423
b1237	b2677
b2714	b0473
b0889	b3766
b0912	b3766
b1712	b3766
b3961	b4637
b4062	b4637
b3773	b3774
b3118	b3115
b3357	b3115
b3119	b3115
b0912	b3115
b1712	b3115
b3357	b4323
b4324	b4323
b3118	b3113
b3357	b3113
b3119	b3113
b0912	b3113
b1712	b3113
b0080	b1136
b4401	b1136
b3357	b3709
b0995	b3709
b4401	b0314
b3481	b3477
b1334	b3477
b3261	b3165
b3357	b3165
b3237	b3165
b3357	b4035
b3418	b4035
b1237	b1259
b1013	b1007
b3357	b3363
b3912	b3363
b3934	b3363
b3357	b2096
b3357	b3670
b4062	b0951
b3357	b2091
b3912	b0441
b3912	b1039
b1608	b1039
b3405	b1039
b0683	b0596
b1130	b4242
b1649	b1650
b1013	b1650
b0080	b2779
b3515	b3506
b3516	b3506
b3261	b2782
b3357	b2782
b1531	b3508
b3515	b3508
b3516	b3508
b3512	b3508
b1237	b3508
b3357	b4120
b4118	b4120
b1237	b4364
b4043	b3065
b4124	b4123
b2731	b4079
b1221	b4079
b1916	b1707
b1323	b1907
b3357	b0598
b4390	b2574
b4043	b1861
b3357	b0347
b0346	b0347
b3357	b0108
b2531	b1706
b0020	b1021
b3357	b0342
b0345	b0342
b1237	b0342
b3604	b3603
b4401	b3603
b3702	b3700
b2916	b3700
b2369	b2374
b2220	b2224
b0912	b2224
b1712	b2224
b3912	b2078
b2079	b2078
b2220	b2221
b0912	b2221
b1712	b2221
b1658	b2557
b3961	b0849
b1531	b1611
b4396	b1611
b4062	b1611
b4063	b1611
b0504	b0516
b3357	b1182
b1334	b1182
b1237	b1182
b1642	b1182
b4046	b1857
b3237	b2818
b0464	b0462
b3264	b0462
b4396	b0462
b4178	b4209
b1013	b1010
b2531	b2528
b0912	b0811
b3868	b0811
b1712	b0811
b2531	b0156
b0889	b3616
b0676	b3730
b0113	b0428
b4401	b0428
b3753	b3750
b1013	b1009
b1658	b2553
b1892	b0653
b1891	b0653
b3828	b2552
b1334	b2552
b3357	b3452
b0399	b3452
b3357	b4198
b4191	b4198
b0912	b4198
b1712	b4198
b1658	b2500
b3237	b3960
b0912	b4027
b1712	b4027
b0506	b0509
b3226	b4312
b0676	b4312
b0912	b4312
b1237	b4312
b1712	b4312
b2731	b2723
b0761	b2723
b0912	b2723
b1712	b2723
b2709	b2711
b0912	b2711
b1712	b2711
b3357	b4119
b4118	b4119
b3357	b3212
b3237	b3212
b0889	b3212
b3512	b3212
b0912	b3212
b1712	b3212
b1892	b1076
b1891	b1076
b1892	b0652
b1891	b0652
b3357	b2801
b1275	b0933
b1987	b0933
b0912	b0933
b1712	b0933
b1988	b0336
b3292	b3469
b3702	b3701
b2916	b3701
b1892	b1075
b1891	b1075
b3357	b2661
b0889	b2661
b0020	b1022
b1892	b1946
b1891	b1946
b3357	b2927
b0080	b2927
b3131	b3139
b1013	b1012
b3912	b3860
b4393	b1260
b0676	b3729
b3357	b1621
b1620	b1621
b1334	b1226
b1221	b1226
b0912	b1226
b1712	b1226
b4046	b1858
b1303	b1307
b0912	b1307
b1712	b1307
b3357	b4321
b4324	b4321
b3357	b2094
b3118	b3117
b3357	b3117
b3119	b3117
b0912	b3117
b1712	b3117
b0506	b0508
b4004	b4003
b3357	b0903
b1334	b0903
b1221	b0903
b0912	b0903
b4401	b0903
b1712	b0903
b0683	b0587
b0683	b0589
b4260	b0032
b1658	b0032
b3237	b0032
b1013	b0032
b0912	b0032
b1712	b0032
b3357	b3599
b0080	b3599
b4043	b0799
b3357	b3578
b3574	b3578
b0912	b3578
b1712	b3578
b0399	b0383
b1951	b0094
b1916	b0094
b2217	b0094
b2537	b2540
b3357	b3223
b3226	b3223
b3357	b2802
b2731	b2719
b0761	b2719
b0912	b2719
b1712	b2719
b1334	b1591
b1221	b1591
b0683	b0586
b0889	b2913
b4124	b4154
b1334	b4154
b1221	b4154
b0069	b0066
b3357	b3666
b3669	b3666
b0399	b3724
b0912	b3724
b1712	b3724
b3961	b0605
b2980	b2976
b0912	b2976
b4401	b2976
b1712	b2976
b4062	b3624
b3261	b4068
b3357	b4068
b0912	b4068
b1712	b4068
b3261	b1101
b3357	b1101
b1594	b1101
b4062	b1101
b4401	b1101
b0912	b4026
b1712	b4026
b3405	b1634
b0683	b0591
b3261	b4073
b1334	b4073
b1221	b4073
b2193	b4073
b0912	b4073
b1712	b4073
b3131	b3140
b1014	b1015
b3912	b3911
b3357	b1514
b3261	b4072
b1334	b4072
b1221	b4072
b2193	b4072
b0912	b4072
b1712	b4072
b1951	b1481
b2217	b1481
b1951	b2059
b2217	b2059
b3131	b3138
b3357	b3225
b3226	b3225
b3261	b2278
b1334	b2278
b0912	b2278
b4401	b2278
b1712	b2278
b4062	b0684
b2980	b4467
b0912	b4467
b4401	b4467
b1712	b4467
b3261	b3799
b0683	b1252
b3357	b0331
b3357	b2093
b1334	b1672
b1221	b1672
b2193	b1672
b0995	b0997
b1951	b2060
b2217	b2060
b0912	b0810
b3868	b0810
b1712	b0810
b3357	b2416
b1594	b2416
b0080	b2416
b0064	b4460
b3357	b4460
b3357	b2092
b3237	b2307
b3569	b3567
b3357	b2428
b0817	b2392
b3961	b2392
b0683	b2392
b3261	b3721
b3357	b3721
b1237	b3721
b3261	b3979
b3357	b3450
b0399	b3450
b2731	b2724
b0761	b2724
b0912	b2724
b1712	b2724
b2220	b2222
b0912	b2222
b1712	b2222
b1237	b3335
b1221	b4139
b2731	b2722
b0761	b2722
b0912	b2722
b1712	b2722
b1892	b1080
b1891	b1080
b3973	b0776
b2537	b2539
b3905	b3907
b3357	b0352
b0346	b0352
b2531	b0972
b0076	b4365
b1237	b4365
b0683	b4290
b2714	b2715
b3357	b2715
b3357	b3708
b0995	b3708
b0889	b1247
b3912	b1113
b3237	b4254
b0506	b0513
b1892	b1878
b1891	b1878
b4043	b3066
b0399	b0400
b3938	b4013
b3237	b0273
b3261	b0812
b1237	b0812
b0399	b1597
b1608	b1597
b4043	b4044
b3357	b3424
b3912	b1038
b1608	b1038
b3405	b1038
b3261	b2781
b2369	b2367
b3261	b2279
b1334	b2279
b0912	b2279
b4401	b2279
b1712	b2279
b1951	b1482
b0889	b1482
b0020	b1482
b2217	b1482
b0571	b0575
b3357	b0351
b0346	b0351
b4393	b0390
b1323	b0390
b3261	b0405
b0889	b0078
b3357	b1396
b1399	b1396
b0912	b1396
b1712	b1396
b3357	b0348
b0346	b0348
b2369	b1500
b1275	b0365
b1987	b0365
b3131	b3136
b3237	b1745
b3868	b1745
b3357	b3582
b3574	b3582
b0912	b3582
b1712	b3582
b3261	b3123
b3357	b3221
b3226	b3221
b3357	b3392
b0571	b0570
b1130	b1641
b0338	b0341
b0034	b0042
b0113	b0431
b4401	b0431
b0064	b0062
b3357	b0062
b3261	b3545
b3357	b4033
b3418	b4033
b0506	b0511
b1334	b0894
b1221	b0894
b0761	b0894
b0912	b0894
b1712	b0894
b1334	b2207
b2531	b2207
b1221	b2207
b2193	b2207
b0761	b2207
b1658	b0523
b0413	b2675
b1187	b3845
b4401	b3845
b1334	b2196
b1221	b2196
b2193	b2196
b0761	b2196
b1892	b1949
b1891	b1949
b1334	b2579
b0683	b0588
b3261	b3722
b3357	b3722
b1237	b3722
b1303	b4050
b3357	b1818
b1594	b1818
b0676	b1818
b1130	b1609
b0683	b4288
b3912	b2074
b2079	b2074
b0761	b0784
b3357	b3394
b1951	b2062
b2217	b2062
b1221	b4138
b2369	b1501
b3357	b4197
b4191	b4197
b0912	b4197
b1712	b4197
b3357	b0040
b0034	b0040
b3357	b1736
b1735	b1736
b0676	b1736
b3912	b2580
b1334	b0827
b4401	b0827
b0506	b0507
b0889	b4319
b1237	b4319
b1334	b2194
b1221	b2194
b2193	b2194
b0761	b2194
b3357	b0907
b0889	b0907
b0683	b0585
b1916	b0093
b3357	b0727
b4401	b0727
b3357	b1390
b1399	b1390
b0912	b1390
b1712	b1390
b3912	b1037
b1608	b1037
b3405	b1037
b1334	b2198
b1221	b2198
b2193	b2198
b0761	b2198
b3357	b0411
b0840	b0411
b3934	b0411
b3357	b1397
b1399	b1397
b0912	b1397
b1712	b1397
b2531	b1683
b3961	b1683
b0912	b1683
b0683	b1683
b1712	b1683
b0912	b3540
b1712	b3540
b1334	b1590
b1221	b1590
b1892	b0654
b1891	b0654
b1892	b0655
b1891	b0655
b3357	b3528
b4124	b3528
b2731	b2721
b0761	b2721
b0912	b2721
b1712	b2721
b0064	b0396
b3357	b0396
b3515	b3517
b3516	b3517
b3512	b3517
b1237	b3517
b0399	b3728
b0912	b3728
b1712	b3728
b2980	b2979
b0912	b2979
b4401	b2979
b1712	b2979
b4393	b1261
b3357	b3904
b3905	b3904
b3261	b2276
b1334	b2276
b0912	b2276
b4401	b2276
b1712	b2276
b3423	b3925
b4043	b1184
b1892	b1921
b4178	b1921
b1891	b1921
b3357	b0677
b1130	b0677
b0676	b0677
b1275	b2425
b3912	b1743
b2079	b1743
b3357	b1189
b0889	b1189
b1275	b2414
b0034	b0044
b3261	b3169
b3357	b3169
b3237	b3169
b0080	b3916
b3357	b0728
b4401	b0728
b4043	b0060
b0683	b0584
b3357	b2784
b3131	b3141
b0889	b4316
b1237	b4316
b3357	b1388
b1399	b1388
b0912	b1388
b1712	b1388
b3357	b2659
b0889	b2659
b1334	b0734
b1237	b0734
b0080	b0734
b4401	b0734
b3418	b3417
b2808	b2903
b0889	b2903
b2531	b0975
b3237	b3959
b3357	b2415
b1594	b2415
b0080	b2415
b1892	b1081
b1891	b1081
b3357	b3236
b4401	b3236
b2980	b2977
b0912	b2977
b4401	b2977
b1712	b2977
b3237	b0863
b4043	b4058
b4401	b4058
b1334	b2727
b2731	b2727
b0912	b2727
b1712	b2727
b3357	b2239
b3423	b2239
b0912	b2239
b1712	b2239
b3357	b2009
b3357	b3806
b0683	b0590
b0069	b0067
b3357	b4195
b4191	b4195
b0912	b4195
b1712	b4195
b0506	b0512
b3702	b2508
b3261	b2508
b3357	b2508
b1658	b2508
b3357	b4032
b3418	b4032
b3261	b2287
b1334	b2287
b0912	b2287
b4401	b2287
b1712	b2287
b3237	b3957
b3261	b2285
b1334	b2285
b0912	b2285
b4401	b2285
b1712	b2285
b2684	b2685
b0730	b0732
b3261	b0244
b1531	b1852
b4396	b1852
b4062	b1852
b0889	b4320
b1237	b4320
b2531	b0976
b3357	b4322
b4324	b4322
b3357	b4194
b4191	b4194
b0912	b4194
b1712	b4194
b0912	b2763
b1712	b2763
b3357	b2149
b0064	b1900
b3357	b1900
b0912	b4117
b1712	b4117
b2531	b0973
b0683	b0594
b3702	b2235
b3261	b2235
b0413	b2235
b2916	b2235
b4124	b4122
b1334	b4122
b4393	b1265
b0064	b0061
b3357	b0061
b4062	b0853
b1658	b2313
b3481	b3480
b1334	b3480
b3357	b0343
b0345	b0343
b1237	b0343
b3261	b2281
b1334	b2281
b0912	b2281
b4401	b2281
b1712	b2281
b3357	b3395
b3357	b3404
b0912	b3404
b1712	b3404
b1237	b2678
b4398	b4400
b2369	b2370
b0571	b0573
b3357	b3672
b3973	b0774
b3357	b0904
b1334	b0904
b1221	b0904
b0912	b0904
b4401	b0904
b1712	b0904
b3357	b3514
b2369	b3514
b3515	b3514
b3516	b3514
b3512	b3514
b1499	b3514
b3938	b3008
b3912	b4484
b3261	b1274
b3938	b2152
b1951	b1480
b2217	b1480
b1323	b0048
b0912	b3542
b1712	b3542
b3237	b0862
b3261	b2280
b1334	b2280
b0912	b2280
b4401	b2280
b1712	b2280
b3357	b0334
b3515	b1492
b3516	b1492
b3512	b1492
b1892	b1078
b1891	b1078
b3357	b1513
b0761	b0765
b3261	b2400
b1530	b1532
b3261	b1532
b1531	b1532
b4396	b1532
b1334	b3518
b3961	b3518
b3912	b1887
b1187	b3846
b4401	b3846
b1658	b0945
b4124	b4153
b1334	b4153
b1221	b4153
b1334	b2204
b2531	b2204
b1221	b2204
b2193	b2204
b0761	b2204
b3912	b1890
b0889	b3771
b0912	b3771
b1712	b3771
b0113	b0432
b4401	b0432
b3261	b3977
b4396	b2237
b3357	b2241
b3423	b2241
b3357	b3415
b3438	b3415
b1334	b1222
b0761	b1222
b1303	b1308
b0912	b1308
b1712	b1308
b1237	b1258
b3357	b1392
b1399	b1392
b0912	b1392
b1712	b1392
b0034	b0043
b1130	b0154
b3357	b4030
b0399	b4030
b1013	b1006
b2531	b3414
b3357	b2964
b3934	b2964
b0487	b0123
b3357	b4310
b3226	b4310
b0676	b4310
b1334	b1671
b1221	b1671
b2193	b1671
b1892	b1073
b1891	b1073
b3912	b0161
b0889	b1243
b3357	b3781
b3357	b3513
b2369	b3513
b3515	b3513
b3516	b3513
b3512	b3513
b1499	b3513
b3753	b3749
b1334	b1674
b1221	b1674
b2193	b1674
b1334	b1475
b1221	b1475
b2193	b1475
b3357	b2925
b0080	b2925
b1892	b1904
b1891	b1904
b4062	b0950
b3261	b3166
b3357	b3166
b3237	b3166
b3357	b0036
b0034	b0036
b1334	b4237
b0413	b4237
b4393	b1704
b0694	b4513
b3261	b3978
b4043	b0958
b2731	b2717
b0761	b2717
b0912	b2717
b1712	b2717
b3357	b0039
b0034	b0039
b0889	b3617
b0506	b0505
b3357	b4381
b0840	b4381
b0761	b4381
b3934	b4381
b0399	b1850
b3438	b1850
b1827	b1850
b0080	b1850
b3357	b1190
b0889	b1190
b3357	b4311
b3226	b4311
b0676	b4311
b1892	b1920
b4178	b1920
b1891	b1920
b3261	b3588
b3357	b3588
b1531	b3510
b3515	b3510
b3516	b3510
b3512	b3510
b1237	b3510
b3261	b2591
b0912	b4029
b1712	b4029
b3237	b0860
b0064	b1901
b3357	b1901
b3357	b2143
b3934	b2143
b2731	b2726
b0912	b2726
b1712	b2726
b3423	b3926
b2731	b2725
b0761	b2725
b0912	b2725
b1712	b2725
b3237	b1746
b3868	b1746
b0683	b0595
b3604	b3605
b4401	b3605
b2531	b2530
b0064	b0063
b3357	b0063
b3357	b3575
b3574	b3575
b0912	b3575
b1712	b3575
b0069	b0070
b1187	b0221
b4401	b0221
b1334	b2197
b1221	b2197
b2193	b2197
b0761	b2197
b1334	b0872
b1221	b0872
b3961	b3942
b3357	b4037
b3418	b4037
b3357	b2344
b1187	b2344
b3405	b2344
b4401	b2344
b3118	b3116
b3357	b3116
b3119	b3116
b0912	b3116
b1712	b3116
b1334	b2199
b1221	b2199
b2193	b2199
b0761	b2199
b3261	b2348
b3357	b3072
b1892	b1947
b1891	b1947
b2537	b2542
b1334	b2206
b2531	b2206
b1221	b2206
b2193	b2206
b0761	b2206
b1334	b1211
b0080	b1676
b4046	b1859
b1187	b2342
b4401	b2342
b3261	b3854
b3357	b1389
b1399	b1389
b0912	b1389
b1712	b1389
b3357	b3577
b3574	b3577
b0912	b3577
b1712	b3577
b3261	b2286
b1334	b2286
b0912	b2286
b4401	b2286
b1712	b2286
b3261	b2864
b1275	b0937
b1987	b0937
b0912	b0937
b1712	b0937
b3912	b0460
b3357	b0350
b0346	b0350
b3357	b3903
b3905	b3903
b0912	b2764
b1712	b2764
b3912	b1043
b1040	b1043
b1892	b1950
b1891	b1950
b1531	b3509
b3515	b3509
b3516	b3509
b3512	b3509
b1237	b3509
b1323	b2600
b0338	b0340
b3357	b1391
b1399	b1391
b0912	b1391
b1712	b1391
b0683	b4289
b3357	b3453
b0399	b3453
b1187	b2341
b4401	b2341
b1951	b4431
b2217	b4431
b4018	b4015
b0912	b4015
b0080	b4015
b1712	b4015
b3357	b2243
b3423	b2243
b3261	b3367
b1334	b3367
b1221	b3367
b2193	b3367
b0912	b3367
b1237	b3367
b0080	b3367
b1712	b3367
b3357	b1817
b1594	b1817
b0676	b1817
b3961	b2582
b0694	b0697
b1892	b1079
b1891	b1079
b1323	b4054
b3357	b1519
b3261	b4075
b1334	b4075
b1221	b4075
b2193	b4075
b0912	b4075
b1712	b4075
b0889	b1244
b2213	b2068
b3912	b2215
b0889	b2215
b0912	b2215
b3405	b2215
b1712	b2215
b0995	b0996
b1237	b1967
b0069	b4577
b3357	b4384
b0840	b4384
b0761	b4384
b3934	b4384
b3357	b0106
b3357	b2417
b1594	b2417
b0080	b2417
b0080	b3403
b3261	b3699
b3357	b2429
b3357	b4193
b4191	b4193
b0912	b4193
b1712	b4193
b3261	b2189
b0889	b1246
b3753	b3752
b3357	b3133
b3131	b3133
b1334	b0895
b1221	b0895
b0761	b0895
b0912	b0895
b1712	b0895
b3753	b3748
b3912	b1041
b1040	b1041
b3357	b2957
b1334	b2957
b2531	b1684
b3961	b1684
b0912	b1684
b0683	b1684
b1712	b1684
b3261	b4070
b1334	b4070
b1221	b4070
b2193	b4070
b0912	b4070
b1712	b4070
b3938	b2153
b3961	b4367
b3357	b0333
b1187	b1805
b4401	b1805
b3912	b1042
b1040	b1042
b3357	b0758
b0440	b0758
b4000	b0758
b2837	b0758
b1237	b0758
b2151	b0758
b1334	b2208
b2531	b2208
b1221	b2208
b2193	b2208
b0761	b2208
b0338	b0339
b3261	b4071
b1334	b4071
b1221	b4071
b2193	b4071
b0912	b4071
b1712	b4071
b0399	b0384
b3357	b2242
b3423	b2242
b1334	b2729
b2731	b2729
b0912	b2729
b1712	b2729
b0889	b4314
b1237	b4314
b4043	b4059
b4401	b4059
b3261	b4067
b3357	b4067
b0912	b4067
b1712	b4067
b1334	b1474
b1221	b1474
b2193	b1474
b3357	b3425
b1237	b1257
b2531	b1681
b3961	b1681
b0912	b1681
b0683	b1681
b1712	b1681
b3357	b0720
b0912	b0720
b4401	b0720
b1712	b0720
b1658	b1131
b3357	b1518
b3357	b2926
b0080	b2926
b1563	b1562
b1564	b1562
b2537	b2538
b3357	b2663
b0889	b2663
b1334	b1225
b1221	b1225
b0912	b1225
b1712	b1225
b3357	b3356
b2714	b2716
b3357	b2716
b3357	b0107
b3423	b3927
b1334	b0826
b4401	b0826
b3357	b2148
b3357	b0756
b0440	b0756
b4000	b0756
b2837	b0756
b1237	b0756
b2151	b0756
b0113	b0114
b1334	b0114
b3357	b4383
b0840	b4383
b0761	b4383
b3934	b4383
b3237	b0861
b0113	b0115
b1334	b0115
b3357	b1737
b1735	b1737
b0676	b1737
b2531	b0974
b3261	b0201
b3357	b2662
b0889	b2662
b3357	b1395
b1399	b1395
b0912	b1395
b1712	b1395
b3357	b0908
b0889	b0908
b0912	b3541
b1712	b3541
b3261	b0971
b1988	b0337
b3961	b2000
b2731	b2713
b3357	b3831
b3934	b3831
b3357	b0344
b0345	b0344
b1237	b0344
b0506	b0514
b1334	b2730
b2731	b2730
b0912	b2730
b1712	b2730
b2808	b2904
b0889	b2904
b1334	b1589
b1221	b1589
b3261	b4076
b1334	b4076
b1221	b4076
b2193	b4076
b0912	b4076
b1712	b4076
b4062	b0851
b3357	b3902
b3905	b3902
b3025	b3026
b0064	b3564
b3569	b3564
b0399	b3727
b0912	b3727
b1712	b3727
b4124	b4151
b1334	b4151
b1221	b4151
b3357	b0722
b4401	b0722
b3357	b1393
b1399	b1393
b0912	b1393
b1712	b1393
b0912	b4028
b1712	b4028
b3261	b3164
b3357	b3164
b3237	b3164
b3481	b3476
b1334	b3476
b1275	b0935
b1987	b0935
b0912	b0935
b1712	b0935
b4401	b0312
b3912	b0970
b1334	b1670
b1221	b1670
b2193	b1670
b0995	b0998
b1334	b2202
b2531	b2202
b1221	b2202
b2193	b2202
b0761	b2202
b0413	b2676
b3753	b3751
b0912	b2762
b1712	b2762
b3501	b3502
b1334	b2200
b1221	b2200
b2193	b2200
b0761	b2200
b3261	b1335
b1221	b1335
b1237	b3322
b3912	b1888
b3357	b1387
b1399	b1387
b0912	b1387
b1712	b1387
b3357	b0037
b0034	b0037
b0064	b3565
b3569	b3565
b0889	b3769
b0912	b3769
b1712	b3769
b1130	b0557
b4062	b3625
b1237	b1905
b0683	b1905
b2369	b2375
b1892	b1948
b1891	b1948
b3357	b1511
b3261	b3796
b1951	b0095
b1916	b0095
b2217	b0095
b0694	b0698
b3912	b3095
b2213	b2212
b1334	b2195
b1221	b2195
b2193	b2195
b0761	b2195
b3357	b0125
b0912	b0125
b1712	b0125
b0683	b4287
b3357	b3393
b1334	b2728
b2731	b2728
b0912	b2728
b1712	b2728
b2220	b2223
b0912	b2223
b1712	b2223
b3357	b3437
b3438	b3437
b1334	b1476
b1221	b1476
b2193	b1476
b2916	b0031
b1334	b2205
b2531	b2205
b1221	b2205
b2193	b2205
b0761	b2205
b3357	b0757
b0440	b0757
b4000	b0757
b2837	b0757
b1237	b0757
b2151	b0757
b2837	b2943
b0676	b2943
b2151	b2943
b3357	b3426
b3423	b3426
b3357	b4376
b0889	b4376
b0912	b4376
b1712	b4376
b4260	b0033
b1658	b0033
b3237	b0033
b1013	b0033
b0912	b0033
b1712	b0033
b3973	b0778
b3357	b1819
b1594	b1819
b0676	b1819
b3357	b3222
b3226	b3222
b3261	b1796
b1221	b1796
b3261	b2783
b3357	b2783
b1334	b1227
b1221	b1227
b0912	b1227
b1712	b1227
b3237	b1744
b3868	b1744
b0761	b0785
b4043	b1183
b3357	b0729
b4401	b0729
b2980	b2975
b0912	b2975
b4401	b2975
b1712	b2975
b3357	b3213
b3237	b3213
b0889	b3213
b3512	b3213
b0912	b3213
b1712	b3213
b1334	b1210
b0889	b4315
b1237	b4315
b3261	b3797
b3357	b4036
b3418	b4036
b3261	b2284
b1334	b2284
b0912	b2284
b4401	b2284
b1712	b2284
b0399	b1020
b3357	b1394
b1399	b1394
b0912	b1394
b1712	b1394
b3261	b2288
b1334	b2288
b0912	b2288
b4401	b2288
b1712	b2288
b3569	b3568
b3357	b2240
b3423	b2240
b0912	b2240
b1712	b2240
b3357	b1421
b0504	b0517
b1658	b0522
b3357	b0679
b0676	b0679
b4062	b0850
b3357	b0675
b0676	b0675
b1323	b2601
b2731	b2718
b0761	b2718
b0912	b2718
b1712	b2718
b0399	b3725
b0912	b3725
b1712	b3725
b4018	b4016
b0912	b4016
b0080	b4016
b1712	b4016
b1334	b1212
b3357	b0759
b0440	b0759
b4000	b0759
b2837	b0759
b1237	b0759
b2151	b0759
b3237	b1748
b3868	b1748
b0069	b0068
b1130	b1826
b2531	b1679
b3961	b1679
b0912	b1679
b0683	b1679
b1712	b1679
b1303	b1304
b0912	b1304
b1712	b1304
b3912	b1535
b1275	b2752
b3912	b0461
b3261	b1797
b1221	b1797
b3702	b2234
b3261	b2234
b0413	b2234
b2916	b2234
b2537	b2541
b3357	b0124
b0912	b0124
b1712	b0124
b2684	b2686
b1334	b0896
b1221	b0896
b0761	b0896
b0912	b0896
b1712	b0896
b3357	b3583
b3574	b3583
b0912	b3583
b1712	b3583
b3357	b3451
b0399	b3451
b0889	b0077
b3357	b0724
b4401	b0724
b4043	b2699
b3261	b4369
b3357	b0038
b0034	b0038
b1334	b1223
b1221	b1223
b0912	b1223
b1712	b1223
b1658	b2476
b1275	b0367
b1987	b0367
b4241	b4239
b2731	b2720
b0761	b2720
b0912	b2720
b1712	b2720
b4124	b4152
b1334	b4152
b1221	b4152
b1334	b1224
b1221	b1224
b0912	b1224
b1712	b1224
b3261	b0536
b3973	b0777
b0889	b4317
b1237	b4317
b0399	b3726
b0912	b3726
b1712	b3726
b0683	b2155
b3961	b0475
b0912	b3544
b1712	b3544
b1323	b0112
b1658	b2311
b3261	b3869
b3357	b3869
b3868	b3869
b3357	b1515
b3357	b0349
b0346	b0349
b0889	b3772
b0912	b3772
b1712	b3772
b2916	b2923
b0889	b2923
b1275	b0934
b1987	b0934
b0912	b0934
b1712	b0934
b3261	b4111
b3357	b4111
b1892	b1945
b1891	b1945
b3973	b0775
b3261	b3365
b1334	b3365
b1221	b3365
b2193	b3365
b0912	b3365
b1237	b3365
b0080	b3365
b1712	b3365
b4004	b4002
b1594	b1593
b4241	b4240
b1658	b1062
b3357	b0678
b0676	b0678
b3261	b3870
b3357	b3870
b3868	b3870
b3357	b1622
b1620	b1622
b3357	b3576
b3574	b3576
b0912	b3576
b1712	b3576
b3118	b4471
b3357	b4471
b3119	b4471
b0912	b4471
b1712	b4471
b1334	b4238
b0413	b4238
b1334	b1588
b1221	b1588
b3418	b3416
b3357	b2150
b3357	b0335
b0694	b0696
b0683	b4511
b0730	b0731
b3261	b1241
b0080	b1241
b2531	b2529
b1130	b3207
b0080	b1779
b2808	b4443
b3357	b3214
b3237	b3214
b0889	b3214
b3512	b3214
b0912	b3214
b1712	b3214
b4393	b3161
b1323	b3161
b3357	b4213
b3912	b2076
b2079	b2076
b3261	b4074
b1334	b4074
b1221	b4074
b2193	b4074
b0912	b4074
b1712	b4074
b3912	b0754
b1323	b0754
b3481	b3479
b1334	b3479
b1658	b2499
b0912	b3543
b1712	b3543
b4062	b1277
b0080	b0315
b3357	b3224
b3226	b3224
b3515	b1493
b3516	b1493
b3512	b1493
b4191	b4192
b0912	b4192
b1712	b4192
b0571	b0574
b0413	b2674
b3357	b1205
b1013	b1008
b3357	b2803
b3501	b3503
b0113	b0429
b4401	b0429
b3702	b2507
b3261	b2507
b3357	b2507
b1658	b2507
b3357	b0726
b4401	b0726
b3357	b4476
b3438	b4476
b3912	b4355
b3515	b3507
b3516	b3507
b4062	b2159
b3261	b3756
b3261	b3168
b3357	b3168
b3237	b3168
b1237	b3338
b3357	b1734
b1735	b1734
b0676	b1734
b0889	b4318
[truncated: 66 more rows]

## Sheet: GRE+Inf_network
Supplementary Dataset S3, Related to Figure 2. GRE + Inferelator
tf	target	weight
b4043	b2616	3555.38
b4043	b1061	3481.05
b4043	b0958	3406.4
b4043	b3645	3373.57
b4043	b1183	3367.56
b4043	b0231	3255.49
b4043	b0779	3226.17
b4043	b2698	3199.72
b4043	b1847	3130.74
b1658	b1062	2787.18
b1658	b2557	2777.52
b1658	b1849	2758.4
b4043	b4043	2732.87
b1658	b0522	2711.61
b1658	b0336	2695.83
b1658	b2499	2694.76
b1658	b2312	2686.27
b1658	b3654	2651.64
b4043	b1741	2633.52
b4043	b0799	2607.83
b1658	b4244	2573.37
b4043	b3813	2449.02
b4043	b1728	2446.95
b4043	b4347	2425.17
b1658	b4005	2173.3
b1658	b0032	2103.34
b1658	b0945	2099.92
b0683	b4367	1938.75
b0683	b1452	1909.65
b0683	b1252	1905.1
b0683	b1705	1884.36
b0683	b0591	1870.48
b0683	b3337	1867.76
b0683	b3005	1833.62
b0683	b0468	1793.29
b0683	b0588	1781.59
b4043	b1861	1758.69
b0683	b0150	1745.88
b0683	b3070	1740.23
b0683	b1018	1724.01
b1658	b4064	1704.33
b0683	b4292	1592.5
b3237	b0860	1586.45
b3237	b2818	1576.07
b3237	b4254	1575
b3237	b3359	1572.7
b3237	b3172	1567.95
b0683	b4567	1565.84
b4043	b1860	1561.24
b3237	b0273	1542.08
b0683	b0593	1510.71
b3237	b3958	1489.41
b0683	b2211	1472.48
b1658	b2476	1395.92
b4043	b4058	1334.89
b4043	b4059	1268.76
b3938	b3941	1258.92
b3938	b4013	1185.15
b0683	b1102	1148.73
b3938	b3008	1097.97
b1658	b4246	1095.37
b0683	b0804	1069.25
b3938	b0197	1006.88
b0683	b2155	993.951
b1658	b2500	983.787
b0683	b0585	933.303
b3512	b3517	888.828
b3512	b1492	874.318
b1658	b1658	867.553
b4043	b4044	847.907
b3512	b3511	838.619
b4043	b1848	829.406
b4043	b0060	809.685
b1658	b2313	780.923
b3237	b0750	749.677
b1658	b3714	740.408
b1658	b4006	735.802
b1658	b0523	734.536
b4043	b2699	734.397
b0683	b1451	734.222
b0683	b4287	729.684
b3512	b3506	721.74
b3512	b3508	714.221
b3237	b3661	676.231
b3237	b3829	673.811
b3418	b4035	659.466
b3418	b3416	644.29
b3237	b3957	638.306
b4043	b2009	635.685
b3418	b4032	634.695
b1658	b2497	582.119
b3938	b0600	560.79
b3938	b3829	558.168
b0683	b2673	557.948
b3512	b3516	554.598
b3938	b0754	547.274
b0683	b2392	546.552
b3516	b3517	532.651
b4043	b0798	518.345
b3938	b0599	516.41
b0683	b1494	507.735
b1334	b1223	503.525
b3516	b1492	497.489
b1334	b3365	493.093
b0683	b4582	492.939
b3516	b3508	491.835
b3512	b3515	486.007
b3516	b3506	478.117
b1891	b1937	474.572
b3512	b3507	469.194
b3512	b3512	464.569
b3938	b3828	462.11
b0683	b3908	456.567
b1658	b4024	453.767
b3516	b3511	450.057
b1892	b1937	448.735
b0683	b0583	447.197
b3938	b0260	440.619
b3515	b3508	432.098
b3515	b3511	431.137
b3938	b2942	430.792
b0080	b3612	428.468
b0080	b1817	428.225
b3515	b3517	426.954
b0683	b0755	426.153
b0683	b4293	422.659
b3515	b3506	414.107
b4043	b0232	413.991
b1891	b1904	411.687
b1334	b1224	409.881
b4043	b3832	408.392
b0683	b0151	407.77
b1891	b1878	407.37
b3237	b3941	400.151
b3938	b3939	398.743
b1334	b2579	395.904
b3516	b3512	394.897
b1891	b1921	392.583
b3938	b4254	390.488
b1892	b1904	383.93
b1892	b1878	382.276
b0080	b3916	381.616
b0683	b2210	381.613
b4043	b4618	380.24
b4043	b4613	374.966
b3423	b2241	374.916
b3515	b1492	373.814
b1891	b1070	370.376
b1334	b3158	367.501
b0080	b3919	367.048
b3516	b0485	362.699
b1891	b1938	362.335
b3512	b0485	360.219
b4043	b1846	358.201
b3423	b3926	356.495
b3512	b4377	353.543
b3423	b2239	351.941
b3423	b3426	350.601
b2105	b2106	350.254
b3512	b4187	348.062
b1891	b1194	338.988
b1892	b1938	338.498
b1299	b1298	334.577
b1891	b1923	330.508
b1658	b0907	329.522
b1334	b1256	327.245
b4043	b0233	327.058
b1891	b1082	324.989
b3512	b0999	323.915
b1334	b0621	323.085
b3512	b1000	320.691
b1334	b3476	312.957
b4043	b4520	311.902
b1892	b1921	309.288
b3237	b2838	308.253
b2731	b2725	303.684
b1891	b3525	302.176
b3418	b4239	301.582
b1891	b1566	300.482
b1658	b2156	300.122
b1334	b0919	298.148
b1299	b1297	297.744
b3515	b3516	297.058
b1892	b1194	296.191
b1892	b1070	292.742
b0338	b0339	291.943
b3938	b0198	287.302
b3515	b3507	286.955
b1334	b1593	283.224
b3237	b2913	280.297
b1891	b4355	279.788
b1658	b3990	278.892
b3515	b3512	278.833
b3237	b4244	278.213
b1891	b1924	277.554
b1658	b3823	275.12
b1892	b1923	273.804
b3938	b0775	273.724
b2105	b2105	271.59
b4043	b1137	270.733
b0683	b1679	270.323
b3515	b0485	269.897
b3512	b3491	267.999
b4043	b1146	267.031
b0080	b2388	266.94
b3516	b3515	266.239
b4043	b3461	265.11
b4043	b1184	264.324
b3237	b0032	263.833
b1892	b1566	262.606
b3418	b2903	260.314
b3418	b4037	255.687
b3512	b3509	255.345
b3516	b3507	255.143
b1891	b1926	254.366
b1187	b0221	253.67
b3516	b4187	253.443
b1275	b2762	252.667
b1892	b1082	252.406
b1334	b0873	252.283
b1891	b1073	251.227
b1892	b3525	250.811
b1892	b4355	249.468
b1658	b2509	249.462
b1658	b0033	248.718
b1891	b1072	248.54
b1891	b4109	247.287
b1334	b3573	245.738
b4118	b4119	245.177
b1275	b2750	243.155
b0683	b0584	242.885
b1564	b1563	242.447
b3512	b3513	241.802
b2731	b2713	241.273
b4401	b2980	240.64
b1275	b1287	239.033
b1334	b0903	238.525
b1892	b1924	235.365
b1891	b1044	233.642
b3237	b1265	232.467
b3516	b0999	229.892
b3512	b1493	229.486
b1892	b1891	228.861
b3237	b3774	228.102
b1334	b2111	227.21
b0683	b1056	226.74
b3237	b3523	226.337
b3516	b3513	226.109
b0080	b2925	225.079
b1892	b1073	222.613
b1892	b1926	222.288
b0683	b1019	220.976
b1892	b1072	220.787
b0683	b0805	220.651
b0506	b0505	219.343
b0080	b1779	218.023
b3515	b4187	217.935
b1892	b4109	213.5
b1658	b0908	211.037
b3604	b3603	210.75
b3938	b0199	209.071
b3516	b1493	208.755
b1071	b1070	208.735
b1275	b2414	207.923
b3237	b4013	207.196
b1892	b1044	207.179
b1891	b1760	207.108
b1187	b4216	206.755
b0313	b0312	205.583
b0080	b1780	205.328
b1334	b4070	205.101
b3515	b3513	205.06
b1071	b1082	204.774
b1922	b1921	204.548
b3604	b3605	204.054
b2531	b2528	203.996
b1071	b1083	203.837
b0506	b0504	203.333
b1891	b1881	203.068
b0338	b0338	202.553
b1922	b1071	202.172
b4191	b4192	202.123
b1040	b1038	202.11
b3418	b4055	202.011
b1071	b1922	201.331
b4293	b4292	201.321
b2531	b2529	201.026
b3418	b0268	200.775
b3515	b0999	200.667
b1922	b1070	199.608
b2531	b2530	199.268
b2125	b2126	199.209
b3515	b3491	198.989
b3516	b1000	197.786
b1071	b1921	196.897
b4292	b4293	196.776
b3237	b3008	196.669
b1563	b1564	195.629
b1334	b0992	195.396
b0683	b0594	194.936
b4401	b4069	194.654
b1187	b2341	194.145
b4401	b3081	193.739
b3237	b3454	192.906
b2017	b4539	192.779
b1922	b1082	192.655
b4539	b2017	192.302
b0357	b0356	191.712
b3512	b0486	191.592
b1040	b1039	191.4
b4401	b1422	191.327
b1922	b1083	190.624
b1658	b2600	189.929
b1988	b0451	189.607
b0313	b0311	189.573
b1988	b0450	189.477
b3516	b3509	188.78
b4293	b4367	188.059
b3237	b3960	187.976
b1891	b1081	187.498
b1988	b1932	187.263
b0338	b0341	187.014
b1892	b1760	186.775
b0683	b0314	186.549
b2427	b2427	186.546
b0683	b0311	186.209
b1071	b1889	186.023
b4401	b1415	184.953
b1071	b1890	183.424
b2731	b4079	183.173
b4004	b4003	183.137
b0683	b0592	183.068
b3711	b3710	182.984
b1306	b1305	182.826
b1305	b1306	182.75
b2869	b2876	181.805
b1658	b4245	181.75
b3261	b3260	181.659
b1071	b1888	181.617
b1187	b3081	181.531
b3515	b1000	181.504
b1071	b1887	181.452
b4043	b0234	181.424
b1891	b1892	180.676
b1891	b1742	180.629
b1823	b1824	180.613
b0338	b0340	180.329
b0080	b2293	180.223
b2852	b2849	179.435
b0487	b0484	179.413
b1275	b2012	179.249
b1071	b1923	178.743
b3237	b3460	178.633
b4293	b1452	178.104
b2706	b2703	177.529
b3202	b3203	177.476
b2706	b2705	176.927
b1071	b1924	176.573
b1530	b1531	175.888
b1071	b1886	175.461
b1531	b1530	175.406
b1512	b1517	175.336
b1334	b2343	175.128
b2706	b2702	174.902
b1512	b1511	174.721
b2573	b2572	174.666
b2706	b2704	174.397
b2869	b2875	174.38
b3438	b4268	174.005
b4401	b1611	173.951
b1071	b1881	173.656
b1306	b1307	173.456
b3202	b3204	173.384
b1040	b1037	172.853
b1305	b1304	172.394
b4401	b2341	172.232
b1071	b1883	171.899
b1071	b1882	171.689
b3418	b0651	171.367
b1892	b1881	171.1
b1071	b3525	169.405
b0683	b0589	169.249
b1512	b1516	169.149
b2731	b0972	168.853
b1512	b1518	168.828
b1512	b1513	168.716
b1891	b1922	168.677
b0080	b3356	168.019
b4401	b2537	166.516
b1071	b1884	166.501
b3237	b3959	166.469
b4401	b0598	166.044
b1922	b1074	165.685
b3357	b2964	165.661
b4043	b0225	165.64
b3702	b3701	165.525
b0313	b0314	165.511
b3515	b4377	165.117
b1739	b1004	164.995
b2869	b2877	164.749
b1922	b1076	164.412
b3516	b3491	164.344
b1922	b1073	164.227
b1922	b1923	164.208
b2869	b1002	164.191
b1922	b1075	164.097
b1922	b1072	163.922
b4293	b1252	163.806
b1892	b1081	163.366
b4293	b3006	163.285
b1306	b1304	162.567
b1187	b2980	162.458
b3938	b0075	162.309
b1305	b1307	162.141
b1071	b1925	161.859
b4292	b4367	161.576
b0730	b0731	161.567
b4293	b3005	161.237
b1922	b1889	161.206
b3237	b1761	161.14
b4293	b0591	160.74
b1512	b1515	160.665
b1922	b1078	160.635
b1922	b1890	160.402
b1739	b1003	160.307
b3516	b0486	160.306
b1891	b1950	160.191
b2731	b2718	160.153
b4401	b0346	160.151
b3938	b3940	159.656
b4539	b2016	159.572
b4293	b0589	159.437
b2852	b2851	159.411
b2869	b3001	159.333
b1892	b1742	159.094
b3512	b3510	158.898
b1275	b2421	158.694
b3938	b0200	158.06
b4118	b4118	157.98
b4498	b2091	157.944
b0487	b0123	157.092
b4293	b0588	157.001
b1922	b1077	156.768
b4393	b1265	156.677
b4498	b2092	156.406
b1891	b0763	156.196
b1658	b3715	156.124
b4498	b2093	155.514
b4498	b2094	155.484
b1512	b1514	155.367
b4293	b0590	155.196
b1334	b1757	155.154
b4293	b1705	154.996
b2531	b2527	154.851
b1988	b1007	154.792
b3912	b3911	154.563
b2017	b2016	154.355
b4043	b2782	154.222
b1422	b2980	154.159
b4293	b0592	154.006
b4498	b2095	153.41
b1922	b1887	153.247
b1922	b3525	153.206
b1071	b1194	153.175
b1303	b1304	153.035
b3237	b0075	152.926
b1922	b1888	152.841
b2707	b2706	152.729
b4293	b0151	152.711
b3357	b1520	152.678
b1891	b1944	152.567
b1739	b0812	152.103
b2980	b1422	152.094
b3515	b1493	151.903
b1563	b3022	151.886
b0399	b0400	151.709
b3938	b0907	151.466
b2707	b2705	151.219
b2707	b2702	151.19
b3357	b2143	151.078
b4293	b0152	151.031
b4102	b4100	151
b1988	b1006	150.885
b1922	b1924	150.787
b3515	b0486	150.729
b1658	b0337	150.728
b2869	b4189	150.727
b4043	b0226	150.719
b3743	b3744	150.582
b4293	b0593	150.503
b2869	b2800	150.278
b3963	b3964	150.015
b4292	b1452	149.854
b3418	b2902	149.645
b4293	b0594	149.622
b2707	b2704	149.348
b4293	b4511	149.181
b1988	b1012	148.988
b3357	b0124	148.909
b0080	b2133	148.894
b4293	b0153	148.783
b2706	b2707	148.754
b4293	b0596	148.629
b3357	b3831	148.562
b2707	b2703	148.517
b1988	b1009	148.208
b1988	b1011	148.104
b2213	b2212	148.045
b1892	b0763	148.037
b4401	b1189	148.028
b4293	b0585	147.969
b0357	b0355	147.743
b2427	b2428	147.439
b4293	b0597	147.315
b4293	b0595	147.159
b1891	b3072	147.132
b4293	b0586	146.469
b3022	b1563	146.371
b1658	b0775	146.258
b4043	b2899	146.222
b2537	b1415	146.127
b4293	b3337	146.056
b4401	b0221	145.917
b4102	b4096	145.842
b1334	b2202	145.778
b1275	b1729	145.594
b4293	b2674	145.12
b1564	b3022	144.908
b4292	b0593	144.706
b2980	b1611	144.57
b4293	b2673	144.446
b4293	b1018	144.161
b2869	b4188	144.159
b0020	b0019	144.127
b4292	b0591	144.032
b2856	b2851	144.022
b1399	b1400	143.852
b1071	b1566	143.757
b4292	b0592	143.668
b1922	b1886	143.521
b1988	b1010	143.412
b1922	b1080	143.228
b1922	b1079	143.171
b1071	b1885	143.168
b4292	b0594	142.959
b2217	b2216	142.731
b4292	b4511	142.516
b4292	b0589	142.435
b1563	b2017	142.379
b1339	b1337	142.12
b2980	b1415	142.025
b4191	b4194	141.978
b1922	b1944	141.922
b1922	b1946	141.797
b2193	b3365	141.74
b0080	b0733	141.739
b4292	b0596	141.555
b3357	b3707	141.395
b1922	b1881	141.29
b3585	b3584	141.185
b3357	b1112	141.139
b1987	b2013	141.121
b2220	b2219	141.096
b1608	b1609	141.009
b3906	b3944	140.969
b1988	b1987	140.916
b4293	b0150	140.802
b1922	b1883	140.745
b4401	b1777	140.547
b1658	b1704	140.473
b4102	b4097	140.259
b2537	b1190	140.242
b4293	b4490	140.226
b4292	b0585	140.105
b1922	b1882	140.041
b4292	b0588	140.017
b3202	b3205	139.964
b3022	b1564	139.952
b4292	b0597	139.879
b3438	b4265	139.849
b1892	b1950	139.756
b4292	b0595	139.692
b4498	b2096	139.644
b1988	b1008	139.373
b1987	b2423	139.146
b0080	b1818	138.945
b3357	b2844	138.892
b2856	b2849	138.85
b1987	b2425	138.69
b2537	b1189	138.679
b3237	b0801	138.295
b4292	b0586	138.258
b3118	b3117	138.141
b1891	b0765	138.103
b3515	b3509	138.099
b1987	b2422	137.921
b4118	b2877	137.743
b1922	b1194	137.717
b1563	b4539	137.696
b1987	b2424	137.174
b4401	b2463	137.15
b0399	b0397	137.143
b2017	b1563	136.92
b3243	b3242	136.673
b2017	b1060	136.669
b2735	b2737	136.599
b4043	b1021	136.445
b2980	b1190	136.389
b1922	b1925	136.322
b4292	b0590	136.129
b1987	b2764	136.034
b3118	b3115	136.022
b1658	b3955	136.013
b2856	b2858	135.729
b1987	b2750	135.683
b1987	b2763	135.382
b1987	b2762	135.113
b1987	b2751	135.085
b1987	b2752	134.928
b1892	b1944	134.921
b3022	b3021	134.856
b3022	b2017	134.725
b0683	b4637	134.683
b1071	b1926	134.682
b2869	b1426	134.655
b1922	b1884	134.599
b4293	b1102	134.247
b4293	b3070	134.232
b4293	b0468	134.058
b3357	b2151	133.959
b1071	b4355	133.883
b1658	b2942	133.631
b1739	b3098	133.596
b2980	b1189	133.562
b1071	b4109	133.497
b4401	b1805	133.331
b1658	b2508	133.066
b2869	b2799	133.014
b4293	b0584	132.913
b4293	b2675	132.893
b1987	b2414	132.685
b0318	b0319	132.441
b2017	b3022	132.31
b1739	b2672	132.17
b3118	b3116	132.165
b1922	b1945	132.011
b1384	b2537	132.009
b2537	b2980	132.005
b4293	b0805	131.966
b0080	b3697	131.739
b4292	b1252	131.722
b2980	b2537	131.168
b1987	b2012	130.965
b4292	b3006	130.965
b4401	b1384	130.897
b0683	b4490	130.783
b1892	b3072	130.773
b3604	b2148	130.663
b1922	b1081	130.6
b2537	b1384	130.554
b3022	b4539	130.483
b1987	b1988	130.456
b3516	b3510	130.406
b0620	b0619	130.242
b2707	b2708	130.189
b3555	b2665	129.992
b1564	b2017	129.949
b3292	b3293	129.888
b0796	b0795	129.866
b1563	b2016	129.6
b3243	b3241	129.581
b1334	b1474	129.55
b4292	b2674	129.486
b4539	b1563	129.405
b1891	b4110	129.401
b3516	b3516	129.234
b2079	b2074	129.126
b0683	b3006	129.103
b4401	b2310	129.006
b2731	b2717	128.961
b0080	b1101	128.956
b1334	b1750	128.933
b2537	b0598	128.896
b4292	b1705	128.87
b2364	b2366	128.494
b1739	b2266	128.483
b1658	b2551	128.366
b0683	b0822	128.359
b3357	b1528	128.346
b4292	b2673	128.212
b4292	b3005	128.189
b3905	b3906	127.943
b2735	b2736	127.906
b1922	b1566	127.748
b1658	b3994	127.574
b4292	b1102	127.49
b1987	b1287	127.295
b1334	b4379	127.279
b1987	b2421	127.04
b4292	b0584	126.908
b4401	b1020	126.842
b0571	b0570	126.691
b3905	b3907	126.515
b4292	b0151	126.411
b3711	b3907	126.397
b4292	b0805	126.38
b4293	b4567	126.372
b4539	b3022	126.352
b1853	b2125	126.162
b2017	b1564	126.159
b1658	b0874	126.05
b3555	b4376	125.372
b3516	b4377	125.182
b1658	b1286	125.119
b4539	b1060	125.116
b1891	b1071	125.073
b2856	b2852	124.981
b3022	b1060	124.809
b4292	b0152	124.77
b1071	b4110	124.726
b1739	b0865	124.589
b3604	b2149	124.468
b3410	b3409	124.381
b3934	b3831	124.214
b1564	b4539	123.882
b4401	b4227	123.826
b2381	b2380	123.659
b3237	b0112	123.657
b4043	b0278	123.619
b2125	b1853	123.182
b2017	b3130	122.993
b1799	b1002	122.938
b1422	b1611	122.886
b4396	b3035	122.84
b2537	b3845	122.744
b3555	b2080	122.623
b3292	b4550	122.578
b0683	b1496	122.389
b2852	b2850	122.185
b1892	b0765	122.166
b4324	b3698	122.156
b1339	b1336	121.959
b1213	b1211	121.696
b4292	b0153	121.595
b1987	b0450	121.431
b4043	b1157	121.4
b1563	b1060	121.279
b4102	b4101	121.276
b4401	b2844	121.261
b1658	b2507	121.114
b3512	b3514	120.995
b3555	b2302	120.978
b2537	b3846	120.865
b0378	b0377	120.741
b1334	b0896	120.509
b4293	b1019	120.456
b1853	b2126	120.359
b4113	b4112	120.315
b4293	b0804	120.244
b3555	b3361	120.24
b0487	b4377	120.224
b2399	b2398	120.152
b3555	b2672	120.065
b4043	b1144	119.965
b1891	b0764	119.933
b1563	b2295	119.932
b1922	b1904	119.905
b2531	b2524	119.846
b4292	b2675	119.726
b1922	b1943	119.719
b2537	b2342	119.635
b3906	b3905	119.577
b4043	b0221	119.51
b0318	b0317	119.421
b1334	b1906	119.41
b0571	b0572	119.261
b1987	b0451	119.142
b1422	b1189	119.044
b3555	b2266	119.031
b2017	b3129	119.008
b1334	b2292	118.929
b4539	b3130	118.839
b1922	b1939	118.83
b2869	b1799	118.829
b2980	b1612	118.699
b1922	b1938	118.678
b1987	b1729	118.66
b4292	b3337	118.554
b2537	b4069	118.505
b0571	b0573	118.45
b1735	b1734	118.41
b2852	b3443	118.258
b0506	b0508	118.214
b1384	b1415	118.198
b1922	b1947	118.171
b3418	b3925	118.129
b0080	b2167	118.097
b2980	b0598	118.057
b0840	b0841	117.831
b1922	b4355	117.767
b1922	b1948	117.76
b0080	b2927	117.659
b1739	b3099	117.422
b4539	b1564	117.338
b2852	b2854	117.142
b1987	b1932	116.859
b1922	b1941	116.765
b2731	b2726	116.613
b4043	b4396	116.61
b1213	b1210	116.582
b1969	b1968	116.528
b3071	b2958	116.481
b3512	b1661	116.45
b1922	b1879	116.388
b1922	b1940	116.104
b1422	b1190	115.745
b1922	b4109	115.74
b1922	b1942	115.729
b4118	b2875	115.578
b1891	b1880	115.48
b4398	b4397	115.283
b4293	b2676	115.241
b0487	b0122	115.213
b1384	b3845	115.201
b1564	b2016	115.066
b4292	b1018	114.956
b3906	b3141	114.764
b1922	b1949	114.704
b2364	b2365	114.573
b4260	b4261	114.417
b3555	b4568	114.273
b1922	b1878	113.961
b1213	b1212	113.957
b1563	b2630	113.943
b1334	b2726	113.924
b4046	b1858	113.877
b1384	b3846	113.699
b0796	b0794	113.68
b4260	b4259	113.655
b3357	b2364	113.642
b3022	b3130	113.576
b3555	b1897	113.523
b4292	b4567	113.52
b1891	b1083	113.49
b3555	b3362	113.455
b1922	b1926	113.434
b4292	b3070	113.424
b4292	b0804	113.35
b4292	b0150	113.316
b1799	b1426	113.274
b2852	b2858	113.022
b0346	b2537	112.962
b1658	b0931	112.946
b4401	b3820	112.933
b2856	b3443	112.847
b1799	b4189	112.83
b3934	b2125	112.823
b1891	b1947	112.61
b1563	b2377	112.303
b0506	b0507	112.279
b1922	b1885	112.266
b3071	b3698	112.266
b1384	b1190	112.248
b3357	b1594	112.236
b2869	b0791	112.105
b4292	b4490	111.912
b2852	b2856	111.785
b0817	b0812	111.746
b1563	b0226	111.571
b3555	b1783	111.568
b0080	b2168	111.555
b2127	b1519	111.478
b3555	b3239	111.366
b0113	b0890	111.33
b0889	b0166	111.325
b2105	b1553	111.278
b4046	b1855	111.235
b4539	b3129	111.188
b3906	b3907	111.102
b2667	b2668	111.026
b1799	b3001	110.899
b3423	b2702	110.869
b1658	b2103	110.841
b0796	b0792	110.737
b1334	b4334	110.422
b3515	b3514	110.415
b2531	b2525	110.398
b0796	b0793	110.373
b3702	b3700	110.372
b2491	b2490	110.348
b3118	b3125	110.187
b1799	b2869	110.143
b4043	b1770	110.095
b1659	b1660	110.087
b0506	b0825	110.085
b4293	b2155	109.987
b1922	b1880	109.857
b2537	b1611	109.832
b1922	b1937	109.685
b3190	b3189	109.657
b3905	b3944	109.639
b1892	b0764	109.53
b3938	b2818	109.364
b3423	b4239	109.321
b3071	b2145	109.3
b4043	b0800	109.245
b1891	b1421	109.241
b1299	b1422	109.217
b3118	b3126	109.21
b0346	b2980	109.127
b1422	b1777	108.834
b4178	b4179	108.82
b3022	b2295	108.811
b1563	b3130	108.786
b3515	b3510	108.734
b1739	b1051	108.702
b2869	b0380	108.628
b1422	b1778	108.618
b1891	b1885	108.545
b3601	b3600	108.525
b4118	b2219	108.327
b3190	b3640	108.168
b0571	b0575	108.165
b2706	b2708	108.122
b3071	b2812	108.076
b0487	b4378	107.978
b1564	b1060	107.975
b3934	b1853	107.876
b1506	b2109	107.836
b2017	b1667	107.814
b4102	b4098	107.753
b3119	b3120	107.721
b2537	b4512	107.561
b2706	b4239	107.555
b1384	b2342	107.469
b1214	b1215	107.344
b3022	b2016	107.299
b1564	b2295	107.182
b2537	b0346	107.151
b1922	b4110	107.146
b1384	b0598	107.136
b3684	b3683	106.85
b2570	b2571	106.842
b1564	b2630	106.723
b3022	b3129	106.718
b0683	b3408	106.42
b2531	b2526	106.402
b1384	b1189	106.372
b4539	b1667	106.315
b3118	b3127	106.272
b1384	b4069	106.263
b1299	b2310	106.238
b1422	b2537	106.224
b1507	b1508	106.148
b0571	b0576	106.095
b3872	b3873	105.992
b1891	b1949	105.686
b1658	b0273	105.679
b4264	b4265	105.628
b3905	b3532	105.585
b1658	b1287	105.476
b2805	b1976	105.274
b0487	b0999	105.238
b2571	b2570	105.185
b2017	b2295	105.12
b3410	b3408	105.054
b2157	b2158	104.992
b2537	b1422	104.956
b2079	b2078	104.924
b1799	b2584	104.787
b0375	b0716	104.697
b3516	b3514	104.633
b0506	b0823	104.631
b0683	b0168	104.56
b0603	b0218	104.537
b2869	b2584	104.408
b1187	b1185	104.404
b3604	b3225	104.397
b3604	b3224	104.372
b3071	b4180	104.352
b3357	b0679	104.316
b2869	b2219	104.262
b2980	b4069	104.231
b2980	b4216	104.144
b3938	b0077	104.076
b2017	b4599	103.952
b4292	b2155	103.944
b2706	b4240	103.93
b4292	b2676	103.904
b2409	b4508	103.753
b3423	b3708	103.696
b2248	b2246	103.659
b1564	b0226	103.578
b1071	b1760	103.561
b3357	b0459	103.487
b3118	b3124	103.455
b4292	b0468	103.199
b1334	b0904	103.069
b1384	b2980	103.044
b0375	b0717	102.997
b2017	b2377	102.966
b2706	b3224	102.9
b3938	b0273	102.852
b1799	b4188	102.797
b3357	b3243	102.772
b1422	b1415	102.705
b4401	b3995	102.664
b3938	b3957	102.489
b2980	b0346	102.472
b4043	b2670	102.47
b4324	b3937	102.466
b0683	b0586	102.423
b3237	b4019	102.407
b2852	b3120	102.382
b1739	b3097	102.357
b1563	b3129	102.258
b2981	b3392	102.252
b2537	b2310	102.237
b3118	b3128	102.225
b2852	b4038	102.084
b2479	b2480	102.075
b3520	b3659	102.062
b2869	b1976	101.957
b1799	b2876	101.912
b3119	b3723	101.885
b0080	b1819	101.824
b2479	b2294	101.737
b2697	b2514	101.722
b4401	b0721	101.698
b2980	b1384	101.694
b2980	b3845	101.631
b0080	b2007	101.603
b3906	b3532	101.558
b0730	b0730	101.521
b2980	b3846	101.464
b3423	b3221	101.37
b1799	b0791	101.369
b1892	b1421	101.349
b0318	b0320	101.325
b1071	b1742	101.305
b2706	b3225	101.291
b3906	b3330	101.284
b3555	b1051	101.246
b2980	b2310	101.194
b2980	b2342	101.178
b1922	b1044	101.136
b0330	b0331	101.063
b2017	b0226	100.983
b3961	b2897	100.972
b3520	b4636	100.933
b1892	b4110	100.89
b3555	b2464	100.852
b3684	b4185	100.704
b1422	b2310	100.649
b4118	b4188	100.642
b3261	b0023	100.574
b0346	b1190	100.502
b4401	b2148	100.452
b2017	b2630	100.43
b0080	b1613	100.429
b3071	b2144	100.332
b2213	b2069	100.285
b0683	b0590	100.236
b4396	b0761	100.226
b0768	b0769	100.162
b1187	b2323	100.089
b2980	b1777	100.019
b4539	b2295	99.847
b2856	b4038	99.736
b3010	b3011	99.718
b2409	b4696	99.65
b1891	b1074	99.395
b3938	b2600	99.378
b1987	b1007	99.377
b3604	b3222	99.261
b3905	b3330	99.23
b1564	b3130	99.098
b1422	b1612	99.079
b3753	b3748	99.064
b4000	b0474	98.979
b1334	b2957	98.753
b3515	b1661	98.707
b0113	b0052	98.664
b1642	b0627	98.638
b0272	b0018	98.617
b2684	b2683	98.56
b4300	b4302	98.551
b3357	b3748	98.396
b3753	b3749	98.338
b2856	b2273	98.268
b4324	b2812	98.228
b3515	b3515	98.214
b2980	b2463	98.157
b1303	b1305	98.142
b1799	b1976	98.095
b0346	b1189	97.993
b0683	b1654	97.929
b0272	b0532	97.824
b0487	b1000	97.821
b4264	b4268	97.818
b3938	b3212	97.753
b0487	b4187	97.75
b3520	b4145	97.75
b4043	b1164	97.733
b1799	b2800	97.37
b2706	b3222	97.337
b4324	b2043	97.216
b2409	b0542	97.19
b2697	b1831	97.181
b3119	b3659	97.046
b3684	b3376	96.783
b2697	b2513	96.756
b1506	b2368	96.743
b3680	b3679	96.56
b0889	b0928	96.468
b4118	b4357	96.451
b3082	b3083	96.449
b4539	b2630	96.294
b3680	b3678	96.284
b3357	b3934	96.249
b4324	b2958	96.238
b4539	b0226	96.212
b0346	b1415	96.192
b0487	b1661	96.132
b1564	b2377	96.104
b0346	b4069	96.101
b4292	b1019	96.086
b4293	b2211	96.074
b3357	b3872	96.042
b4191	b4193	96.015
b1334	b1541	95.937
b0375	b0218	95.87
b3418	b3037	95.781
b0375	b0136	95.767
b3520	b3896	95.746
b4043	b2577	95.742
b2980	b1778	95.726
b3118	b3114	95.708
b4043	b4322	95.657
b3711	b3943	95.585
b3418	b4381	95.562
b4498	b1817	95.554
b0080	b2563	95.542
b3118	b3113	95.503
b2852	b2273	95.411
b3022	b2630	95.339
b4393	b1260	95.218
b1563	b4599	95.071
b3418	b3417	95.039
b4539	b2377	95.034
b1891	b1889	95.025
b4396	b0762	94.961
b2664	b2663	94.932
b3934	b2964	94.906
b1334	b3156	94.861
b1799	b0380	94.852
b4043	b3107	94.753
b2079	b2075	94.742
b3934	b4381	94.685
b4401	b3962	94.572
b0346	b2310	94.447
b3357	b2125	94.421
b0346	b1422	94.35
b3604	b3221	94.34
b3237	b3824	94.313
b3515	b4378	94.285
b3520	b3861	94.225
b1891	b1079	94.118
b3604	b3223	94.114
b3022	b2377	94.084
b3237	b0197	94.082
b3357	b3528	94.066
b4043	b0277	93.972
b1299	b2980	93.962
b2980	b4512	93.925
b0683	b1324	93.914
b3961	b2896	93.85
b0889	b1603	93.773
b1658	b0068	93.695
b1739	b3012	93.692
b1384	b2310	93.676
b2852	b4215	93.655
b2684	b2682	93.618
b4401	b1136	93.559
b4539	b4599	93.389
b3702	b3699	93.263
b1799	b2877	93.258
b1564	b3129	93.176
b0346	b1384	93.151
b3555	b2465	93.057
b2856	b2854	92.994
b1384	b4512	92.991
b4401	b3603	92.881
b1564	b1562	92.861
b2537	b2341	92.725
b3906	b3711	92.693
b3906	b3710	92.565
b3512	b4378	92.555
b0375	b0141	92.552
b1735	b1736	92.512
b4324	b4180	92.354
b2805	b0380	92.344
b2193	b1223	92.333
b2856	b4215	92.292
b3516	b1679	92.29
b3060	b3061	92.186
b1305	b1303	92.174
b3555	b1896	92.016
b3842	b2562	91.953
b2706	b3221	91.777
b2017	b0119	91.72
b1799	b2875	91.606
b0730	b0732	91.562
b1987	b1009	91.52
b3905	b3329	91.481
b1508	b1508	91.444
b1563	b1562	91.428
b3684	b4186	91.361
b1071	b3072	91.356
b1508	b1507	91.307
b0399	b0570	91.163
b3555	b2086	91.129
b3357	b0610	91.079
b2079	b2076	91.071
b3357	b1621	91.053
b4401	b3528	91.009
b3067	b3401	90.994
b2980	b2844	90.952
b1658	b0776	90.899
b3520	b3723	90.889
b4043	b1060	90.834
b0788	b0790	90.823
b1987	b1006	90.785
b3131	b4595	90.666
b2193	b1224	90.665
b0435	b4581	90.608
b2125	b0651	90.607
b0435	b1952	90.582
b2706	b3223	90.559
b3711	b3140	90.435
b2409	b2233	90.427
b3555	b0453	90.396
b3906	b3533	90.331
b3022	b0226	90.315
b3418	b1594	90.263
b2017	b3021	90.243
b3118	b1498	90.221
b3555	b1739	90.212
b1040	b0854	90.188
b3604	b2150	90.187
b1334	b1333	90.167
b1334	b3745	90.155
b3119	b3818	90.147
b3202	b4025	90.112
b4498	b1818	90.098
b0208	b0210	90.058
b0272	b1242	90.008
b3119	b3861	89.932
b1422	b0346	89.87
b1891	b1925	89.841
b3555	b0871	89.79
b1987	b1012	89.769
b1987	b1011	89.755
b2741	b2742	89.73
b2697	b0176	89.663
b0683	b1495	89.646
b1739	b1724	89.641
b1642	b1708	89.604
b1988	b1761	89.597
b3418	b4033	89.487
b3190	b3255	89.463
b2852	b4462	89.45
b4205	b4204	89.428
b2805	b3001	89.267
b3743	b3743	89.254
b3357	b3238	89.2
b3119	b2852	89.152
b3905	b3141	89.14
b1922	b1760	89.078
b1563	b3021	89.072
b3555	b3024	89.029
b3418	b3571	89.007
b3067	b3400	88.989
b0683	b0153	88.942
b4178	b4209	88.928
b3905	b2918	88.902
b1299	b1020	88.892
b1306	b1303	88.815
b3905	b3533	88.78
b3418	b2904	88.682
b0995	b0996	88.63
b1712	b0435	88.628
b2537	b4216	88.589
b4401	b2342	88.579
b1071	b1044	88.523
b4401	b4216	88.474
b1187	b2344	88.393
b1071	b0765	88.293
b3357	b4381	88.253
b2125	b3224	88.25
b0788	b0789	88.164
b1987	b1008	88.154
b1299	b2537	88.147
b1384	b0346	88.099
b1303	b1306	88.042
b3684	b3679	88.036
b2213	b2068	87.985
b1712	b4581	87.928
b3119	b3562	87.917
b0571	b0574	87.868
b1987	b1920	87.867
b3357	b4060	87.805
b3842	b3470	87.771
b1922	b1742	87.486
b2491	b2487	87.451
b1892	b1880	87.447
b3119	b2849	87.411
b3963	b4125	87.403
b2479	b1104	87.368
b1275	b2422	87.337
b4401	b1298	87.336
b0761	b0762	87.336
b2125	b3225	87.321
b0483	b0482	87.302
b2852	b3047	87.299
b1214	b1208	87.288
b0435	b1810	87.228
b2805	b0791	87.199
b0375	b0258	87.172
b2125	b3934	87.144
b0900	b0901	86.989
b3516	b1661	86.989
b2479	b1103	86.983
b3906	b3329	86.798
b2707	b4239	86.789
b2805	b1002	86.68
b1563	b1667	86.646
b1563	b0225	86.577
b1526	b1789	86.548
b3906	b2918	86.534
b1564	b4599	86.532
b1987	b1010	86.519
b1642	b1182	86.499
b0620	b2754	86.443
b3569	b3566	86.391
b2248	b2245	86.38
b3119	b3563	86.348
b3357	b4265	86.344
b0676	b0677	86.331
b1187	b2324	86.164
b1987	b0828	86.136
b3190	b3639	86.124
b3934	b3934	86.121
b3906	b3138	86.118
b1187	b0443	86.1
b2531	b3414	86.005
b1506	b0691	85.985
b3418	b3832	85.932
b0294	b0137	85.917
b4498	b1819	85.898
b3711	b3906	85.881
b3556	b3163	85.868
b3934	b2126	85.851
b3067	b3931	85.84
b3481	b3480	85.822
b1213	b1208	85.786
b3555	b3494	85.754
b4539	b3021	85.752
b0683	b4288	85.735
b4043	b0401	85.702
b3481	b3476	85.697
b3119	b4552	85.362
b2869	b1308	85.334
b4539	b0225	85.33
b0080	b2091	85.301
b4366	b4365	85.215
b3060	b2111	85.203
b2017	b0225	85.2
b1987	b3661	85.137
b4118	b4120	85.107
b1799	b2799	85.044
b0487	b3491	85.022
b3711	b3944	85.006
b3938	b2154	84.948
b4043	b1023	84.915
b4401	b1297	84.896
b1422	b1299	84.887
b1922	b1950	84.868
b1422	b1298	84.788
b3067	b3932	84.774
b2105	b2245	84.768
b3357	b4558	84.767
b3481	b3478	84.724
b1334	b2197	84.721
b4293	b0583	84.606
b3555	b0897	84.559
b3938	b0113	84.519
b1506	b2071	84.487
b3555	b2097	84.446
b3261	b2606	84.44
b2869	b4118	84.438
b3357	b2943	84.437
b3357	b0268	84.405
b3067	b0015	84.399
b2707	b4240	84.399
b0375	b0603	84.373
b3060	b3060	84.277
b1187	b1186	84.245
b4043	b3157	84.199
b2852	b2368	84.169
b1384	b3453	84.153
b0413	b0415	84.107
b3684	b3576	83.967
b0346	b0598	83.946
b3022	b4599	83.932
b1739	b1064	83.906
b0435	b1712	83.896
b4539	b0119	83.895
b3783	b3704	83.891
b0294	b0138	83.872
b3711	b4210	83.86
b3481	b3477	83.769
b2537	b1612	83.764
b2125	b3222	83.752
b2409	b2933	83.708
b0346	b1611	83.678
b0272	b4603	83.618
b3711	b3104	83.596
b4118	b2876	83.595
b2805	b2799	83.578
b3067	b0473	83.527
b4178	b2732	83.445
b3357	b2141	83.445
b0889	b1686	83.328
b1040	b0856	83.283
b3067	b0014	83.281
b0487	b3513	83.246
b3905	b3136	83.226
b0346	b3845	83.22
b3783	b4557	83.199
b3071	b3937	83.185
b1512	b1443	83.148
b0080	b1854	83.137
b1892	b1922	83.019
b1213	b1209	82.983
b0272	b3174	82.979
b2805	b4189	82.96
b3067	b4142	82.924
b3954	b2043	82.913
b1739	b3024	82.871
b1422	b2463	82.866
b3357	b0802	82.843
b1642	b1180	82.835
b0889	b0002	82.82
b3067	b4143	82.778
b2479	b3858	82.742
b3934	b0411	82.733
b1564	b3021	82.722
b2217	b1832	82.702
b4539	b0461	82.696
b3190	b4147	82.668
b1892	b1885	82.635
b4205	b4017	82.581
b1508	b2782	82.577
b1987	b0830	82.554
b3905	b4101	82.546
b3906	b3327	82.541
b1892	b1947	82.541
b3423	b3925	82.539
b2125	b2149	82.476
b0080	b2094	82.406
b1988	b3519	82.325
b0080	b2093	82.305
b0080	b2095	82.294
b3067	b2614	82.291
b0080	b2092	82.262
b3071	b4324	82.249
b3481	b3479	82.213
b3357	b4268	82.209
b2017	b0461	82.181
b2980	b3995	82.143
b1853	b3934	82.122
b4324	b3071	82.119
b1987	b0831	82.052
b2127	b1428	82.05
b4118	b2869	81.873
b4205	b4047	81.869
b3905	b2917	81.868
b3067	b0492	81.839
b3905	b4249	81.793
b0080	b3495	81.748
b2409	b3668	81.699
b0346	b3846	81.658
b4396	b4397	81.463
b4300	b4304	81.382
b1739	b4051	81.365
b2856	b3047	81.363
b3261	b3165	81.346
b1531	b0356	81.316
b3423	b3425	81.307
b3897	b3080	81.303
b3868	b3869	81.287
b1303	b1307	81.194
b2869	b2146	81.139
b3188	b3085	81.135
b3067	b3687	80.932
b4102	b4099	80.915
b1422	b3995	80.881
b2409	b2930	80.856
b3118	b2708	80.795
b3357	b4139	80.788
b3905	b4029	80.786
b4300	b4305	80.71
b3237	b3990	80.663
b1891	b1939	80.623
b3555	b1004	80.613
b1422	b0598	80.593
b1040	b0855	80.527
b3555	b3098	80.519
b0676	b0097	80.465
b3555	b1003	80.429
b3094	b2017	80.402
b3357	b4090	80.348
b1299	b0346	80.29
b1594	b3418	80.278
b0603	b0375	80.277
b1040	b1264	80.244
b1512	b1444	80.188
b1735	b1737	80.18
b0889	b1602	80.157
b3119	b2850	80.142
b4396	b4398	80.119
b3190	b2939	80.101
b0889	b3769	80.095
b3555	b1953	80.025
b0272	b1692	79.993
b3897	b4341	79.805
b0768	b0644	79.782
b3906	b3140	79.764
b1987	b0829	79.708
b2805	b1799	79.677
b1712	b4214	79.635
b2193	b2709	79.607
b2869	b2341	79.595
b2125	b3223	79.594
b1658	b3008	79.569
b4357	b4118	79.564
b1384	b2341	79.517
b2805	b3885	79.495
b3094	b4539	79.454
b4292	b0583	79.329
b3438	b4266	79.308
b0080	b0735	79.264
b2981	b3900	79.26
b3684	b4184	79.201
b2852	b3119	79.126
b4178	b2552	79.101
b3555	b1188	79.095
b3555	b4149	79.088
b1497	b1498	79.086
b3905	b3026	79.046
b0330	b0330	79.018
b0399	b0241	78.995
b4043	b1156	78.96
b3357	b4243	78.956
b2409	b4589	78.948
b3190	b3390	78.912
b2869	b2220	78.909
b0487	b0486	78.9
b0272	b1666	78.854
b1422	b0720	78.811
b1334	b3942	78.779
b0357	b1531	78.763
b2869	b2535	78.761
b3906	b4210	78.725
b1507	b1507	78.675
b2869	b1205	78.651
b3067	b3343	78.602
b1422	b0118	78.552
b3711	b3138	78.522
b4299	b2800	78.508
b3261	b3230	78.493
b1303	b1308	78.405
b4102	b4094	78.358
b3555	b1646	78.317
b0817	b0991	78.314
b3934	b4352	78.29
b3938	b0750	78.28
b2125	b2150	78.215
b3357	b3150	78.131
b2869	b2805	78.129
b2125	b2148	78.115
b0413	b0414	78.107
b1739	b0643	78.069
b3934	b3750	78.064
b3060	b3518	78.06
b3684	b3377	78.01
b3190	b2171	78.005
b1422	b4216	77.975
b3119	b3765	77.968
b3237	b0077	77.944
b2537	b2844	77.899
b3202	b2779	77.896
b4357	b2800	77.89
b3520	b4366	77.871
b1040	b1265	77.727
b2805	b1426	77.721
b3119	b3896	77.716
b0080	b4515	77.697
b0346	b2342	77.695
b4401	b1744	77.688
b3094	b3129	77.579
b3753	b3873	77.579
b3118	b4471	77.578
b3783	b3784	77.566
b2805	b2869	77.497
b0080	b2096	77.431
b1564	b0225	77.421
b3190	b0434	77.343
b3067	b2592	77.336
b1922	b3072	77.297
b1563	b3293	77.292
b0272	b3545	77.286
b3555	b4045	77.256
b3516	b4378	77.247
b1422	b1020	77.184
b1384	b1611	77.146
b1422	b1384	77.107
b3094	b3130	77.103
b2537	b2463	77.099
b2017	b3094	77.013
b1563	b0461	77.01
b2561	b4623	76.95
b2125	b1621	76.93
b2980	b1299	76.918
b3131	b1248	76.906
b1531	b0357	76.899
b2479	b4144	76.897
b3555	b1836	76.87
b4401	b2344	76.867
b3711	b3989	76.858
b2980	b1298	76.856
b2479	b1539	76.837
b4004	b4306	76.836
b1735	b1738	76.814
b3202	b3053	76.788
b1892	b1949	76.726
b0272	b0991	76.714
b0272	b4635	76.704
b2125	b3221	76.688
b3753	b3750	76.68
b1130	b1129	76.655
b2852	b4586	76.633
b3118	b2789	76.603
b2805	b2521	76.573
b3906	b4029	76.57
b3555	b3153	76.564
b3022	b0461	76.55
b4118	b2220	76.524
b2479	b2293	76.509
b4299	b4266	76.496
b0487	b3507	76.486
b2856	b2345	76.476
b1658	b0198	76.463
b4401	b0118	76.457
b2856	b3442	76.402
b1275	b3661	76.324
b2805	b1308	76.316
b2479	b0134	76.274
b3961	b2914	76.247
b3753	b3752	76.156
b3022	b1667	76.151
b4191	b4266	76.106
b1712	b1268	76.057
b1384	b3081	76.057
b1334	b0836	76.027
b2706	b3117	76.017
b2856	b4048	76.004
b1422	b4069	75.976
b1506	b1576	75.926
b3684	b3720	75.921
b2220	b2876	75.875
b2856	b3048	75.871
b0375	b1168	75.83
b4043	b1138	75.799
b1422	b2844	75.786
b0080	b0734	75.779
b2805	b4139	75.716
b2479	b2007	75.715
b0399	b0572	75.696
b0487	b0485	75.59
b1712	b3103	75.588
b1384	b1422	75.58
b0487	b3515	75.537
b0272	b0188	75.527
b1506	b1503	75.499
b3202	b1613	75.493
b2869	b2147	75.473
b4043	b0959	75.464
b0318	b0321	75.459
b2220	b2875	75.447
b2706	b3115	75.43
b1275	b0365	75.302
b3912	b4392	75.278
b3190	b0171	75.275
b3938	b3213	75.264
b4113	b4114	75.241
b4357	b1498	75.228
b3067	b1321	75.21
b2805	b2800	75.141
b1512	b4227	75.136
b3555	b1784	75.122
b3202	b2926	75.118
b1712	b2417	75.117
b1506	b2626	75.114
b3555	b0812	75.101
b4205	b3615	75.095
b3604	b0268	75.079
b3067	b0439	75.071
b0676	b0098	75.06
b3842	b2559	74.906
b3422	b3394	74.879
b2409	b2647	74.816
b0399	b0398	74.773
b3555	b3012	74.757
b2537	b0221	74.756
b4299	b2875	74.748
b3934	b3752	74.741
b1987	b1919	74.738
b2805	b2803	74.736
b3961	b3964	74.732
b1853	b1621	74.647
b2213	b4187	74.645
b2193	b4070	74.64
b3418	b2239	74.621
b3094	b1060	74.57
b4043	b4397	74.57
b0506	b0587	74.541
b4205	b3048	74.527
b1526	b1525	74.522
b2537	b3995	74.408
b3897	b0035	74.39
b4292	b2211	74.39
b4000	b1809	74.375
b2220	b2869	74.317
b3555	b0384	74.232
b4299	b2869	74.224
b1987	b1917	74.214
b3556	b1557	74.206
b3520	b3721	74.192
b1275	b2013	74.188
b0889	b1687	74.165
b3905	b4098	74.154
b3190	b3703	74.153
b0889	b0907	74.149
b1922	b1891	74.137
b0487	b3514	74.113
b4366	b4615	74.097
b0487	b4493	74.092
b1564	b1667	74.091
b1040	b0751	74.066
b4539	b3094	74.031
b3954	b0689	74
b3555	b4269	73.993
b0080	b4498	73.979
b3555	b2809	73.954
b3357	b3020	73.948
b1299	b3995	73.893
b1422	b1297	73.871
b4299	b2877	73.816
b3555	b1957	73.803
b2491	b2222	73.797
b4043	b4297	73.791
b3973	b4150	73.721
b3357	b2288	73.708
b1071	b1891	73.689
b2805	b2876	73.659
b3022	b4550	73.656
b4299	b4267	73.652
b2869	b4512	73.642
b4299	b2876	73.639
b4116	b4079	73.614
b3912	b4484	73.612
b2531	b2523	73.602
b3897	b3137	73.571
b2731	b1224	73.542
b3022	b3293	73.536
b4000	b0440	73.517
b2220	b2877	73.5
b3119	b4586	73.445
b2706	b3116	73.339
b1214	b1209	73.317
b0346	b0349	73.307
b3202	b2925	73.287
b3067	b3178	73.242
b3261	b3189	73.241
b3842	b3183	73.23
b3711	b4029	73.222
b3202	b3919	73.192
b2869	b4299	73.184
b3210	b3209	73.11
b3067	b3686	73.091
b3520	b4526	73.089
b4182	b4183	73.061
b0272	b0243	73.044
b3188	b4011	73.024
b3418	b0403	72.986
b1187	b0954	72.965
b0817	b1562	72.951
b2980	b2341	72.94
b3711	b2918	72.934
b1922	b0765	72.926
b0435	b4214	72.861
b3868	b3870	72.86
b3418	b2148	72.833
b0603	b0141	72.805
b3783	b2828	72.798
b0768	b0646	72.785
b1563	b2631	72.758
b2805	b4188	72.723
b1658	b0067	72.704
b3938	b3960	72.667
b2079	b2077	72.652
b0208	b0209	72.649
b3753	b2964	72.637
b2856	b3120	72.593
b1526	b0709	72.543
b1563	b0119	72.509
b2561	b4281	72.48
b1739	b3555	72.475
b4300	b4565	72.445
b3555	b1678	72.41
b2248	b1616	72.396
b1071	b1937	72.381
b0294	b0135	72.358
b4102	b4249	72.348
b3934	b3749	72.281
b1339	b1338	72.268
b0817	b1242	72.216
b2017	b0956	72.204
b3418	b4034	72.187
b3188	b4626	72.133
b3190	b3611	72.058
b4102	b2983	72.056
b3188	b4274	72.056
b3905	b3140	72.011
b2220	b4118	72.009
b4000	b0565	71.988
b4212	b4211	71.984
b1799	b2805	71.975
b3585	b4652	71.9
b0345	b0342	71.899
b2980	b1297	71.844
b1187	b2342	71.823
b2707	b3225	71.802
b1891	b1887	71.771
b1303	b1303	71.766
b2017	b4550	71.758
b4118	b4189	71.735
b3119	b2854	71.733
b0375	b0139	71.717
b4366	b3520	71.674
b4102	b3329	71.667
b0889	b3661	71.662
b4124	b4125	71.634
b3555	b3099	71.629
b1040	b1263	71.61
b1739	b1725	71.574
b0768	b0533	71.566
b3783	b3705	71.556
b1564	b3293	71.54
b1712	b1952	71.486
b4043	b0217	71.475
b2856	b4462	71.45
b1071	b0764	71.406
b3555	b3530	71.383
b3022	b0119	71.351
b0889	b0754	71.344
b1892	b1079	71.308
b3906	b3026	71.305
b0338	b0076	71.296
b1892	b1074	71.29
b0435	b2666	71.252
b4043	b0227	71.222
b1799	b1205	71.195
b2706	b3708	71.188
b0694	b0696	71.154
b3555	b1955	71.089
b1988	b1488	71.084
b2707	b3224	71.004
b3119	b2645	70.991
b4191	b4268	70.963
b0683	b3781	70.898
b3188	b4625	70.883
b1506	b1361	70.862
b0603	b0717	70.852
b3094	b2016	70.818
b2125	b4089	70.814
b1712	b1267	70.76
b3842	b3184	70.76
b2697	b0923	70.744
b1988	b1596	70.696
b0357	b1530	70.643
b1642	b1249	70.641
b1712	b1726	70.599
b2017	b3293	70.59
b1799	b2535	70.575
b2125	b0268	70.574
b4118	b1799	70.557
b4118	b3001	70.554
b4401	b0311	70.493
b3071	b2522	70.492
b4390	b2501	70.487
b0375	b0290	70.455
b1284	b4596	70.437
b0629	b4204	70.416
b1564	b0461	70.41
b3119	b4622	70.387
b3555	b1732	70.344
b3555	b0865	70.318
b3357	b2287	70.302
b4539	b0956	70.247
b3842	b1344	70.246
b0305	b0304	70.242
b3897	b3062	70.216
b1334	b0872	70.214
b2017	b2631	70.211
b3555	b3097	70.206
b2017	b4501	70.188
b0889	b3957	70.157
b1564	b4581	70.117
b1891	b1890	70.106
b4118	b1426	70.077
b0294	b0217	70.07
b2980	b1020	70.052
b0338	b0305	70.028
b3067	b1322	70.016
b3604	b2702	70.014
b2125	b0758	70.012
b2869	b4357	69.964
b3357	b2365	69.964
b3357	b3221	69.96
b2980	b0118	69.896
b0294	b0139	69.855
b3423	b2148	69.84
b3418	b4240	69.773
b3555	b3448	69.731
b1799	b2341	69.722
b3520	b4615	69.714
b1512	b1440	69.682
b2193	b3476	69.645
b1275	b1275	69.637
b2127	b2137	69.631
b0620	b0499	69.619
b1969	b1916	69.54
b3674	b3675	69.525
b0413	b0422	69.469
b3261	b4203	69.383
b3094	b3022	69.382
b4539	b4501	69.365
b0413	b0416	69.338
b4260	b4262	69.336
b2479	b2478	69.316
b3555	b0753	69.311
b2980	b0720	69.292
b3555	b2127	69.282
b0683	b2617	69.279
b2409	b4475	69.272
b4102	b3904	69.254
b3190	b1782	69.231
b4366	b4648	69.115
b1071	b1072	69.087
b3938	b3958	69.087
b4300	b4301	69.084
b0620	b0620	69.064
b0435	b0968	69.06
b2707	b3708	69.054
b2805	b2398	69.031
b3906	b3215	69.03
b4062	b2895	69.018
b4299	b4268	68.971
b3067	b3066	68.948
b3060	b0621	68.944
b1563	b4581	68.936
b3934	b0758	68.921
b4357	b2219	68.859
b1512	b1441	68.841
b3357	b3364	68.84
b1384	b3451	68.838
b3934	b3751	68.813
b3906	b3216	68.804
b3889	b3585	68.795
b4396	b4396	68.787
b4498	b0080	68.779
b1071	b1904	68.769
b2220	b2800	68.747
b1563	b4595	68.745
b2125	b3528	68.718
[truncated: 14,384 more rows]

## Sheet: GRE_network
Supplementary Dataset S3, Related to Figure 2. EGRIN 2.0 GRE network
tf	target	weight
b4043	b2616	3413.28
b4043	b1061	3323.01
b4043	b0958	3270.35
b4043	b3645	3242.39
b4043	b1183	3230.23
b4043	b0231	3119.17
b4043	b0779	3103.41
b4043	b2698	3067.7
b4043	b1847	3000.49
b4043	b4043	2732.87
b1658	b1062	2704.56
b1658	b2557	2685.99
b1658	b1849	2671.11
b1658	b0522	2622.82
b1658	b0336	2621.06
b1658	b2499	2609.98
b1658	b2312	2605.11
b1658	b3654	2561.13
b4043	b1741	2542.43
b4043	b0799	2521.05
b1658	b4244	2503.85
b4043	b3813	2365.78
b4043	b1728	2358.27
b4043	b4347	2346.77
b1658	b4005	2079.2
b1658	b0945	2033.52
b1658	b0032	2030.33
b0683	b4367	1937.17
b0683	b1452	1906.88
b0683	b1252	1902.17
b0683	b1705	1883.18
b0683	b0591	1869.66
b0683	b3337	1865.45
b0683	b3005	1830.71
b0683	b0468	1791.05
b0683	b0588	1780.63
b0683	b0150	1745.12
b0683	b3070	1737.92
b0683	b1018	1721.59
b4043	b1861	1639.8
b1658	b4064	1632.26
b0683	b4292	1591.3
b3237	b0860	1577.71
b3237	b2818	1567.92
b3237	b4254	1566.5
b0683	b4567	1564.67
b3237	b3359	1564.12
b3237	b3172	1560.34
b3237	b0273	1533.46
b0683	b0593	1510.57
b4043	b1860	1502.31
b3237	b3958	1480.17
b0683	b2211	1469.74
b1658	b2476	1310.56
b4043	b4058	1300.24
b3938	b3941	1254.58
b4043	b4059	1193.57
b3938	b4013	1183
b0683	b1102	1148.44
b3938	b3008	1097.07
b0683	b0804	1069.03
b1658	b4246	1015.74
b3938	b0197	1003.01
b0683	b2155	993.606
b0683	b0585	932.702
b1658	b2500	887.238
b1658	b1658	867.553
b4043	b0060	785.968
b3237	b0750	747.621
b0683	b1451	731.46
b0683	b4287	729.53
b4043	b4044	720.003
b1658	b2313	696.477
b1658	b3714	689.968
b3512	b3517	683.091
b4043	b1848	681.467
b3512	b1492	676.086
b3237	b3661	675.136
b3237	b3829	670.813
b1658	b0523	645.701
b1658	b4006	642.145
b3237	b3957	635.127
b3512	b3511	634.55
b4043	b2009	625.166
b3418	b4035	603.889
b3418	b3416	581.783
b4043	b2699	581.2
b3418	b4032	579.104
b3938	b3829	557.639
b3938	b0600	556.37
b0683	b2673	556.369
b3938	b0754	546.854
b0683	b2392	545.125
b1658	b2497	521.726
b3512	b3508	516.736
b3512	b3506	516.194
b3938	b0599	512.065
b0683	b1494	507.612
b4043	b0798	505.659
b1334	b1223	503.463
b1334	b3365	492.72
b0683	b4582	492.564
b3512	b3512	464.569
b0683	b3908	453.826
b3938	b3828	448.996
b0683	b0583	447.184
b3938	b0260	436.372
b1658	b4024	424.391
b0683	b4293	421.258
b1334	b1224	409.614
b0683	b0151	406.485
b3938	b2942	400.913
b0683	b0755	399.018
b3237	b3941	397.818
b4043	b3832	396.218
b1334	b2579	394.247
b3938	b4254	389.941
b1892	b1937	386.259
b1891	b1937	386.259
b0080	b3612	380.593
b0683	b2210	378.099
b3512	b3516	374.943
b3423	b2241	374.674
b1334	b3158	366.672
b3516	b3517	364.576
b1892	b1878	362.098
b1891	b1878	362.098
b3423	b3926	356.462
b4043	b4613	353.62
b0080	b3916	351.88
b3423	b2239	351.699
b3423	b3426	350.359
b3512	b3515	345.444
b0080	b3919	341.796
b3516	b1492	337.5
b4043	b1846	337.32
b1892	b1938	333.175
b1891	b1938	333.175
b1892	b1904	330.424
b1891	b1904	330.424
b0080	b1817	330.02
b3938	b3939	329.834
b3516	b3508	327.016
b1334	b0621	323.001
b1334	b1256	322.925
b1334	b3476	312.759
b3516	b3506	309.193
b1658	b0907	308.683
b3237	b2838	306.871
b4043	b4520	306.061
b3512	b3507	301.455
b2731	b2725	299.882
b1334	b0919	296.758
b3515	b3511	296.42
b3515	b3517	293.51
b3515	b3508	291.918
b4043	b0232	286.563
b1892	b1070	286.339
b1891	b1070	286.339
b1892	b1921	283.726
b1891	b1921	283.726
b3516	b3511	283.563
b1334	b1593	282.216
b3237	b2913	279.067
b3515	b3506	278.126
b3418	b4239	277.3
b4043	b4618	277.264
b2105	b2106	274.475
b3938	b0775	273.264
b2105	b2105	271.59
b3938	b0198	270.55
b0683	b1679	267.658
b3237	b4244	267.263
b4043	b1137	259.755
b3512	b4377	255.102
b1658	b3823	254.432
b1187	b0221	253.44
b3237	b0032	253.218
b1334	b0873	251.583
b4043	b3461	249.883
b1892	b1082	249.217
b1891	b1082	249.217
b1334	b3573	245.531
b3515	b1492	244.983
b1658	b2156	242.895
b0683	b0584	242.454
b4043	b1146	241.154
b1275	b2762	240.273
b4401	b2980	239.517
b2731	b2713	237.402
b1892	b1923	236.932
b1891	b1923	236.932
b1334	b0903	236.822
b1658	b3990	235.613
b0080	b2388	231.139
b1275	b2750	230.857
b3237	b1265	230.224
b1658	b2509	228.372
b1334	b2111	226.934
b3237	b3774	225.471
b1892	b1924	224.662
b1891	b1924	224.662
b1275	b1287	224.231
b3237	b3523	223.208
b1892	b1073	221.984
b1891	b1073	221.984
b0683	b1056	221.368
b0683	b0805	220.219
b1892	b1072	219.897
b1891	b1072	219.897
b3516	b3512	219.34
b0683	b1019	219.265
b0506	b0505	219.079
b0080	b2925	217.661
b1892	b1194	216.848
b1891	b1194	216.848
b4043	b0233	211.225
b3516	b0485	209.709
b0080	b1779	208.367
b3418	b4037	208.021
b1187	b4216	206.532
b1334	b4070	204.912
b3418	b2903	204.578
b3237	b4013	204.562
b3512	b0999	203.433
b0506	b0504	203.263
b0338	b0338	202.553
b1892	b3525	199.034
b1891	b3525	199.034
b3237	b3008	195.683
b1334	b0992	195.296
b4401	b4069	194.62
b0683	b0594	194.566
b3512	b4187	194.137
b1187	b2341	193.848
b4401	b3081	193.358
b4401	b1422	191.282
b1275	b2414	190.171
b3237	b3454	187.75
b4191	b4192	187.645
b2427	b2427	186.546
b1658	b0908	185.043
b4401	b1415	184.636
b3938	b0199	184.127
b0683	b0592	182.108
b3418	b0268	181.55
b1187	b3081	181.429
b3237	b3960	180.933
b4118	b4119	180.213
b3512	b0485	179.918
b0683	b0314	179.122
b2731	b4079	178.98
b0683	b0311	178.4
b1892	b1566	176.547
b1891	b1566	176.547
b3237	b3460	174.444
b4401	b1611	173.683
b3438	b4268	173.618
b1658	b0033	172.303
b1334	b2343	172.127
b4401	b2341	171.807
b3512	b1000	171.002
b3512	b3491	169.612
b0080	b2293	168.798
b0080	b1780	168.571
b0683	b0589	168.289
b4401	b2537	166.406
b2731	b0972	166.198
b4401	b0598	165.555
b3357	b2964	164.545
b1275	b2012	162.86
b1187	b2980	162.409
b3938	b0075	162.237
b1892	b4355	161.079
b1891	b4355	161.079
b1892	b1881	160.104
b1891	b1881	160.104
b1892	b1081	159.252
b1891	b1081	159.252
b3237	b1761	158.922
b4043	b0225	158.377
b3237	b3959	158.044
b4118	b4118	157.98
b4401	b0346	157.329
b2731	b2718	156.494
b0080	b3356	155.083
b1334	b1757	153.916
b0487	b0123	153.874
b3357	b1520	151.575
b3938	b0907	150.982
b4393	b1265	150.211
b3237	b0075	150.091
b3357	b2143	149.794
b0338	b0339	149.376
b3357	b0124	147.731
b4401	b1189	147.729
b2427	b2428	147.439
b3418	b4055	147.335
b1892	b1926	147.199
b1891	b1926	147.199
b3357	b3831	147.147
b4043	b0226	145.706
b1334	b2202	145.581
b3515	b3507	144.957
b4401	b0221	144.715
b1275	b2421	144.459
b1658	b3715	143.991
b4043	b2899	143.879
b3515	b3512	141.279
b3357	b1112	140.209
b1299	b1298	139.74
b2193	b3365	139.597
b4043	b2782	138.899
b3938	b0200	138.891
b3438	b4265	138.684
b3515	b0485	138.419
b3357	b3707	138.364
b3237	b0801	137.917
b3515	b3516	137.328
b3357	b2844	137.066
b4401	b2463	136.716
b4401	b1777	136.263
b0487	b0484	135.645
b1658	b2600	134.251
b3357	b2151	133.92
b4043	b1021	133.623
b1892	b1944	132.893
b1891	b1944	132.893
b4191	b4194	132.125
b4401	b1384	130.875
b1275	b1729	130.506
b0730	b0731	130.132
b3418	b2902	129.93
b1334	b1474	129.433
b4401	b1805	129.268
b3516	b3516	129.234
b1299	b1297	128.881
b4401	b2310	128.286
b0683	b4490	128.166
b0683	b0822	127.323
b1334	b4379	127.204
b4043	b1184	127.16
b0683	b3006	127.014
b3357	b1528	126.978
b2731	b2717	126.851
b1892	b1044	126.691
b1891	b1044	126.691
b1334	b1750	126.542
b1892	b4109	126.111
b1891	b4109	126.111
b4396	b3035	122.7
b4401	b4227	122.65
b0683	b1496	122.329
b3237	b0112	121.939
b3516	b0999	121.389
b0080	b3697	120.469
b1334	b0896	120.051
b4401	b1020	120.033
b4401	b2844	119.881
b4043	b0278	119.627
b3516	b4187	119.444
b4043	b0221	118.616
b1334	b1906	118.394
b0506	b0508	118.152
b1334	b2292	117.574
b3516	b3515	116.926
b3418	b0651	114.515
b1334	b2726	113.859
b0487	b0122	113.663
b3357	b2364	113.642
b4043	b4396	112.555
b1658	b4245	112.525
b1658	b0775	112.344
b0506	b0507	112.279
b0817	b0812	111.746
b4401	b3820	111.74
b4043	b1157	111.625
b1658	b2508	111.184
b3423	b2702	110.869
b3357	b1594	110.407
b0506	b0825	110.085
b3515	b3491	109.636
b3423	b4239	109.321
b1334	b4334	109.305
b3938	b3940	108.83
b3938	b2818	108.817
b0080	b2167	107.85
b3516	b3513	107.619
b3516	b3507	107.446
b4046	b1858	107.322
b1658	b2551	107.162
b4046	b1855	106.918
b0080	b1101	106.47
b0683	b3408	105.47
b3743	b3744	105.331
b0506	b0823	104.47
b3418	b3925	104.443
b0080	b2133	104.398
b3357	b0679	103.834
b4043	b1770	103.773
b3423	b3708	103.696
b1658	b1286	103.615
b3357	b0459	103.332
b3938	b0077	103.231
b3357	b3243	102.507
b3938	b0273	102.492
b1658	b3955	102.172
b0683	b0586	102.054
b3938	b3957	101.839
b4401	b0721	101.602
b0730	b0730	101.521
b3237	b4019	101.356
b3423	b3221	101.269
b1334	b0904	101.024
b4043	b0800	100.85
b1658	b2507	100.768
b0113	b0890	100.669
b4401	b2148	100.138
b4401	b3995	100.023
b0080	b2927	99.983
b0683	b0590	99.417
b1892	b1760	99.278
b1891	b1760	99.278
b3512	b3509	99.276
b1334	b2957	98.719
b3515	b3515	98.214
b3938	b3212	96.891
b4043	b2670	96.673
b1658	b1287	96.284
b3357	b3748	96.13
b1187	b2323	96.108
b0080	b2007	95.69
b0080	b2168	95.667
b3357	b3872	95.569
b4191	b4193	95.281
b3934	b3831	94.879
b1658	b0874	94.721
b4401	b3962	94.532
b4043	b1164	94.491
b3512	b3513	94.408
b1334	b1541	93.989
b2731	b2726	93.813
b3237	b0197	93.527
b1334	b3156	93.395
b4401	b1136	93.286
b3357	b2125	93.243
b3237	b3824	93.108
b4396	b0761	93.043
b3357	b3934	93.008
b3938	b2600	92.351
b4043	b0277	91.748
b4043	b4322	91.586
b4401	b3603	91.538
b1507	b1508	91.444
b1508	b1508	91.444
b3357	b1621	90.757
b4396	b0762	90.703
b4401	b3528	90.676
b2193	b1223	90.592
b4043	b2577	90.575
b4043	b1144	90.43
b4393	b1260	90.213
b1334	b3745	90.1
b2193	b1224	89.862
b0620	b0619	89.688
b3743	b3743	89.254
b0683	b1495	89.197
b0399	b0570	89.013
b4178	b4209	88.85
b3357	b3238	88.507
b3357	b3528	88.397
b3357	b0610	88.316
b4043	b3107	88.081
b1658	b2942	87.978
b0683	b0153	87.656
b3357	b4060	87.611
b3357	b4381	87.357
b4401	b2342	87.091
b1187	b2344	86.867
b4264	b4268	86.664
b3515	b4187	86.538
b3516	b3491	86.511
b3357	b4265	86.313
b1642	b1182	86.251
b3934	b3934	86.121
b1187	b0443	85.791
b0683	b4288	85.674
b4401	b4216	85.657
b0113	b0052	85.462
b3515	b0999	85.345
b3418	b3571	85.325
b4401	b1298	85.237
b2213	b2212	84.936
b3938	b2154	84.762
b1334	b2197	84.585
b3357	b2943	84.364
b3060	b3060	84.277
b1187	b2324	84.274
b1658	b0273	84.182
b3357	b0268	84.127
b4043	b0401	84.038
b4178	b2732	83.356
b4401	b1297	82.983
b3357	b2141	82.931
b4043	b1023	82.586
b3357	b0802	82.452
b1658	b3994	82.418
b0683	b0168	82.406
b3357	b4268	82.03
b4043	b3157	81.514
b4043	b0234	81.489
b3569	b3566	80.252
b3357	b4090	80.151
b3934	b4381	79.951
b3515	b3513	79.945
b2193	b2709	79.128
b4178	b2552	79.1
b0330	b0330	79.018
b1507	b1507	78.675
b1508	b1507	78.675
b3438	b4266	78.379
b1892	b0763	78.105
b1891	b0763	78.105
b3938	b0750	78.049
b3357	b4139	77.549
b1892	b1950	77.427
b1891	b1950	77.427
b1334	b3942	77.31
b3237	b0077	77.07
b2213	b2069	76.936
b4401	b1744	76.912
b0995	b0996	76.468
b1658	b0337	75.803
b4401	b0118	75.553
b1275	b0365	75.262
b4043	b1060	75.24
b3938	b3213	74.896
b3237	b3990	74.734
b0080	b2563	74.591
b1334	b0836	74.576
b0506	b0587	74.471
b2105	b1553	74.442
b2105	b2245	74.287
b2193	b4070	74.129
b3423	b3925	74.002
b4401	b2344	73.748
b3357	b3020	73.666
b3938	b0113	73.613
b0080	b3495	73.32
b0399	b0572	73.288
b1275	b2422	73.142
b0080	b1613	73.056
b4043	b1156	72.954
b3418	b0403	72.866
b3938	b3960	72.153
b1303	b1303	71.766
b1187	b2342	71.75
b1892	b1079	71.308
b1891	b1079	71.308
b4043	b0227	71.024
b3418	b4381	70.808
b2213	b4187	70.802
b1892	b1074	70.661
b1891	b1074	70.661
b1334	b0872	70.019
b1658	b1704	69.943
b4264	b4265	69.917
b3357	b3221	69.885
b1892	b1742	69.879
b1891	b1742	69.879
b3357	b2365	69.854
b3423	b2148	69.719
b4043	b0217	69.666
b1275	b1275	69.637
b4043	b4297	69.61
b1275	b3661	69.285
b0620	b0620	69.064
b3938	b3958	68.911
b4396	b4396	68.787
b1988	b1761	68.651
b3423	b0651	68.487
b3912	b3911	68.485
b3418	b2239	68.454
b3515	b4377	67.804
b4401	b0311	67.688
b3357	b3364	67.61
b3418	b2148	67.425
b2193	b3476	67.358
b4043	b4397	67.286
b1187	b2535	66.981
b1658	b2103	66.4
b3938	b3460	66.315
b0620	b2108	66.281
b3516	b1679	66.074
b3357	b0822	65.714
b4043	b1138	65.614
b3357	b4299	65.551
b4062	b2895	65.55
b0995	b0995	65.381
b0413	b2234	65.292
b4043	b0294	65.215
b4043	b0959	65.081
b3938	b3769	64.97
b3418	b3037	64.687
b3357	b4055	64.585
b0817	b3102	64.366
b3516	b1000	64.35
b3357	b3599	64.01
b3357	b4321	63.979
b3237	b2600	63.924
b0080	b0733	63.881
b3516	b3509	63.778
b0730	b0732	63.757
b3357	b1853	63.686
b0399	b1384	63.678
b3938	b0777	63.634
b3357	b3241	63.531
b0506	b0317	63.474
b0399	b1422	63.027
b4043	b1623	63.022
b4401	b0314	62.976
b0761	b4381	62.866
b1658	b0068	62.817
b2213	b2068	62.606
b2193	b0872	62.453
b4043	b1257	61.892
b3357	b1111	61.801
b3938	b2913	61.741
b3938	b0774	61.708
b4401	b3451	61.677
b2731	b2719	61.567
b3357	b3418	61.532
b3357	b1498	61.497
b2213	b2213	61.347
b4401	b3449	61.134
b4396	b3031	60.885
b3938	b3172	60.62
b4004	b4002	60.358
b4401	b3672	60.347
b4191	b4266	60.311
b0399	b2980	60.31
b3961	b4567	60.271
b3357	b2735	60.209
b4043	b1618	60.093
b2531	b1679	59.996
b0683	b1057	59.984
b1334	b1333	59.93
b1658	b3008	59.913
b3357	b4213	59.847
b3938	b2152	59.8
b2684	b0464	59.559
b1334	b1226	59.526
b2193	b1474	59.072
b0683	b2749	58.903
b4004	b4003	58.813
b2193	b2711	58.708
b0620	b0716	58.675
b3060	b3061	58.587
b1334	b3479	58.373
b0683	b0597	58.258
b3556	b2231	58.196
b1334	b3945	58.188
b3357	b2597	58.149
b1334	b2110	58.113
b0817	b1953	58.11
b3961	b4367	57.954
b0506	b0318	57.808
b3357	b1685	57.79
b1658	b0776	57.738
b1275	b2013	57.627
b4043	b2343	57.619
b0620	b0563	57.574
b2079	b2074	57.519
b4046	b1660	57.482
b4046	b1659	57.482
b1892	b1922	57.43
b1891	b1922	57.43
b1892	b1880	57.268
b1891	b1880	57.268
b1275	b0933	57.213
b1892	b1947	57.164
b1891	b1947	57.164
b4043	b0956	57.133
b4401	b1056	57.015
b4118	b2877	56.992
b3938	b1265	56.857
b0338	b0340	56.826
b0620	b3861	56.806
b4043	b3025	56.756
b4043	b1477	56.659
b0330	b0331	56.1
b3357	b1137	56.002
b1013	b1013	55.997
b3938	b3454	55.924
b1334	b4380	55.917
b3357	b2448	55.758
b3237	b2307	55.653
b3934	b0411	55.592
b1334	b1751	55.59
b4401	b0380	55.508
b1658	b0931	55.43
b0620	b0645	55.4
b0817	b1235	55.305
b1334	b3159	55.269
b0113	b0081	55.265
b4062	b2893	55.246
b3357	b3416	55.008
b0817	b1195	54.916
b0683	b2686	54.872
b1303	b1304	54.839
b3094	b3091	54.287
b0345	b0342	54.242
b1334	b3478	54.23
b4043	b1810	54.076
b0817	b3474	54.061
b1187	b0954	53.891
b3131	b3131	53.859
b0399	b0397	53.633
b1563	b1565	53.623
b1564	b1565	53.623
b0683	b0466	53.571
b2193	b1256	53.557
b3516	b3967	53.553
b1334	b0894	53.531
b3938	b0860	53.478
b3237	b4024	53.265
b1658	b0067	53.064
b4401	b2587	52.809
b0683	b0126	52.697
b3938	b0071	52.688
b3938	b3523	52.682
b2731	b1224	52.342
b4043	b0009	52.339
b3912	b4484	52.18
b4043	b0458	52.175
b4191	b3883	52.056
b1334	b2966	52.036
b3357	b2426	51.86
b4260	b4261	51.672
b0683	b1324	51.539
b3357	b3093	51.502
b2193	b1587	51.49
b3357	b3403	51.489
b4396	b3030	51.414
b3961	b0591	51.36
b4043	b2181	51.073
b0995	b3511	50.954
b0995	b3506	50.954
b0995	b3517	50.954
b0620	b2625	50.89
b0399	b0399	50.827
b3357	b2796	50.756
b4043	b2006	50.621
b2427	b2429	50.596
b0069	b0069	50.356
b1892	b1939	50.344
b1891	b1939	50.344
b3357	b0411	50.093
b3357	b0651	50.069
b3934	b2964	50.019
b2193	b1473	49.967
b0817	b1990	49.955
b3357	b4089	49.894
b4401	b0458	49.851
b0683	b2528	49.849
b1988	b3743	49.78
b4191	b4195	49.731
b3418	b0306	49.438
b3934	b2143	49.412
b3961	b0588	49.342
b0683	b2777	49.336
b3418	b3832	49.228
b1275	b0935	49.202
b0399	b1297	49.104
b3423	b0679	49.092
b4401	b2582	49.066
b2193	b0894	49.048
b3357	b2146	49.047
b1334	b4021	48.968
b3516	b1493	48.826
b4401	b0428	48.737
b0399	b0241	48.672
b0399	b1298	48.539
b4393	b2838	48.418
b1334	b1587	48.349
b4401	b1276	48.326
b4398	b2463	48.289
b0620	b0603	48.279
b0761	b1223	48.277
b0020	b0019	48.214
b0399	b1189	48.182
b3418	b3603	48.136
b0399	b2310	48.083
b4191	b3880	48.063
b0487	b0781	48
b0620	b3896	47.772
b3237	b0854	47.682
b3357	b4216	47.582
b3569	b3567	47.526
b1130	b4536	47.433
b1563	b1563	47.425
b1564	b1563	47.425
b0620	b4215	47.362
b1658	b2762	47.268
b0620	b3322	47.2
b1988	b1511	47.13
b4043	b4310	47.104
b0995	b3508	47.027
b4401	b0240	46.961
b4062	b2892	46.929
b0620	b0562	46.927
b0113	b0082	46.809
b2213	b3517	46.779
b1892	b1891	46.763
b1891	b1891	46.763
b4191	b3881	46.751
b4191	b3950	46.682
b4401	b4208	46.656
b2193	b2202	46.561
b1658	b3956	46.462
b0817	b2672	46.432
b0817	b1454	46.37
b3237	b0287	46.324
b0817	b0817	46.315
b3357	b0898	46.22
b1892	b1421	46.147
b1891	b1421	46.147
b3226	b3221	46.1
b2213	b3508	46.066
b0730	b0338	46.057
b0080	b2169	46.038
b3237	b2306	46.027
b1450	b1257	45.8
b3131	b3136	45.753
b0995	b0485	45.576
b0817	b1188	45.385
b3021	b3021	45.361
b4118	b2875	45.347
b2193	b0873	45.291
b0683	b1055	45.239
b2369	b2375	45.203
b3357	b4266	45.129
b4324	b1617	45.045
b0064	b0062	44.946
b3773	b3774	44.888
b2213	b3512	44.802
b3515	b1000	44.77
b0683	b1297	44.692
b4401	b1423	44.675
b2193	b2194	44.673
b4401	b1324	44.576
b1988	b0112	44.508
b1275	b0366	44.473
b0620	b1182	44.426
b1130	b2591	44.352
b3357	b3832	44.303
b3357	b0390	44.209
b0620	b2371	44.19
b4396	b4397	44.154
b0620	b0218	44.103
b1130	b1825	44.023
b3357	b2393	44.002
b1187	b1805	43.947
b1658	b4177	43.912
b4043	b0020	43.773
b4043	b0272	43.753
b3423	b3603	43.711
b4043	b1649	43.709
b3357	b0030	43.698
b0399	b2537	43.662
b0399	b3449	43.648
b0995	b0998	43.641
b3423	b2125	43.641
b2105	b1821	43.62
b0399	b1020	43.583
b3237	b0751	43.481
b2213	b0485	43.369
b1130	b0201	43.285
b1275	b2749	43.237
b0995	b1492	43.129
b0399	b0598	43.113
b0995	b3516	43.1
b3357	b4032	43.088
b0620	b0644	42.96
b0817	b1739	42.942
b0620	b2754	42.882
b0506	b0241	42.791
b1988	b3774	42.78
b2193	b2710	42.662
b4401	b4067	42.628
b3357	b3753	42.481
b3938	b1260	42.407
b2079	b2470	42.403
b1450	b1478	42.395
b3418	b4240	42.34
b3512	b1661	42.318
b4178	b1796	42.314
b1334	b3128	42.289
b1892	b3072	42.287
b1891	b3072	42.287
b3516	b4377	42.274
b3423	b2426	42.266
b0620	b4594	42.201
b2079	b2077	42.076
b0683	b4511	41.938
b0113	b0084	41.75
b1130	b3756	41.675
b0080	b1198	41.629
b3868	b3870	41.553
b3357	b1459	41.503
b1988	b2913	41.483
b0683	b1298	41.48
b1988	b0077	41.466
b0620	b1962	41.462
b1275	b0934	41.39
b4191	b4198	41.373
b4043	b0459	41.356
b1130	b3207	41.317
b3357	b4357	41.273
b3569	b3564	41.098
b0399	b4069	41.049
b4043	b4415	40.995
b3357	b3091	40.842
b0080	b4232	40.734
b0761	b0894	40.724
b3905	b3907	40.528
b4043	b3142	40.496
b0620	b1168	40.444
b0069	b2382	40.383
b1275	b0828	40.37
b4043	b4078	40.34
b0399	b1777	40.304
b1450	b1536	40.273
b1334	b2194	40.264
b3868	b1749	40.259
b4396	b0578	40.023
b4043	b4399	39.953
b4043	b4278	39.953
b3237	b0033	39.948
b4043	b1151	39.892
b4043	b0848	39.781
b4043	b1667	39.705
b0620	b4514	39.643
b3938	b0776	39.64
b1988	b1513	39.611
b3438	b2874	39.554
b4393	b1263	39.491
b4043	b2734	39.447
b3938	b3661	39.419
b1531	b1452	39.35
b1892	b1071	39.27
b1891	b1071	39.27
b1988	b0071	39.26
b2193	b3665	39.173
b1334	b4151	39.135
b1563	b1562	39.041
b1564	b1562	39.041
b1334	b1227	39.028
b1507	b2610	38.998
b1508	b2610	38.998
b2684	b0462	38.986
b1988	b1440	38.864
b3357	b2736	38.85
b3423	b4055	38.829
b2193	b3664	38.732
b4191	b2866	38.729
b1892	b1889	38.659
b1891	b1889	38.659
b2731	b2292	38.603
b4401	b1190	38.58
b3357	b2172	38.367
b4043	b1805	38.3
b3357	b1339	38.292
b1892	b1083	38.278
b1891	b1083	38.278
b4043	b0442	38.242
b2213	b1492	38.222
b4043	b1140	38.197
b1221	b1587	38.177
b3237	b3212	38.153
b0064	b2840	38.114
b3357	b1002	38.087
b4191	b4085	38.017
b0080	b3613	37.992
b1450	b1258	37.987
b0506	b0283	37.967
b4401	b3566	37.948
b4043	b1457	37.938
b4043	b1165	37.938
b4191	b4268	37.878
b3237	b0600	37.861
b0506	b0933	37.835
b0730	b0648	37.83
b0080	b1818	37.737
b3438	b4192	37.737
b3357	b0757	37.675
b0399	b2587	37.674
b3357	b0380	37.662
b3357	b0756	37.641
b4118	b3599	37.635
b4043	b4340	37.615
b0683	b2676	37.59
b3357	b3208	37.587
b1130	b0557	37.556
b3753	b1623	37.555
b0399	b0242	37.508
b2731	b0894	37.49
b1450	b0753	37.486
b0889	b3769	37.412
b4393	b3161	37.412
b1040	b1041	37.41
b1507	b3981	37.392
b1508	b3981	37.392
b3938	b0112	37.371
b1892	b1949	37.35
b1891	b1949	37.35
b0683	b3441	37.28
b0995	b3512	37.279
b4043	b1970	37.227
b0620	b2376	37.215
b4043	b1971	37.138
b4393	b1266	37.123
b4043	b1278	37.048
b3357	b4553	37.044
b1334	b4116	36.968
b1658	b3470	36.94
b3357	b1205	36.923
b0034	b0041	36.903
b3357	b3574	36.9
b0620	b0768	36.775
b4043	b1506	36.709
b2193	b2766	36.695
b3938	b0065	36.693
b0761	b3831	36.688
b1531	b1451	36.637
b3357	b3873	36.562
b0620	b0705	36.533
b2916	b2916	36.517
b0338	b0769	36.492
b3905	b3905	36.489
b3868	b1006	36.443
b0620	b0985	36.442
b0620	b4462	36.402
b4401	b2181	36.388
b2837	b2151	36.369
b4191	b3584	36.347
b4191	b3585	36.347
b0620	b1001	36.313
b1221	b4122	36.3
b3423	b1621	36.294
b0995	b0997	36.26
b0399	b1611	36.24
b4043	b2818	36.217
b3423	b4213	36.116
b1334	b3518	36.096
b4043	b3068	36.006
b3515	b3509	35.952
b3357	b1036	35.946
b0683	b1683	35.917
b4043	b4595	35.758
b4043	b2340	35.713
b0817	b1783	35.669
b3237	b1260	35.662
b3357	b3806	35.656
b0683	b1164	35.639
b0620	b0363	35.618
b3868	b1013	35.58
b0020	b0020	35.562
b0620	b0769	35.522
b1658	b2913	35.494
b3357	b2428	35.483
b0730	b0339	35.461
b3357	b3382	35.451
b3357	b2924	35.413
b1658	b3769	35.405
b2531	b0707	35.371
b2531	b0186	35.368
b3237	b4054	35.347
b2427	b2430	35.328
b3237	b0599	35.327
b0817	b3024	35.314
b3423	b3707	35.255
b2079	b2075	35.21
b3868	b0450	35.206
b1237	b1905	35.133
b0620	b1041	35.084
b2079	b0570	35.049
b4043	b1849	35.012
b3512	b1493	34.958
b0840	b0213	34.857
b0840	b0212	34.857
b1221	b2990	34.831
b0817	b1406	34.824
b3868	b1483	34.766
b0683	b2675	34.672
b3938	b1849	34.628
b1658	b4013	34.6
b3237	b0775	34.572
b1334	b3157	34.561
b0506	b2166	34.552
b3357	b2427	34.552
b4043	b4271	34.526
b2079	b2076	34.498
b3357	b2450	34.481
b1334	b3916	34.458
b4401	b3397	34.439
b4118	b4120	34.374
b4043	b1968	34.374
b4396	b3033	34.362
b0620	b0498	34.326
b0080	b1820	34.31
b0487	b2599	34.289
b3357	b1620	34.262
b0620	b2345	34.25
b1221	b2957	34.228
b0399	b1415	34.203
b0683	b1706	34.188
b4324	b1616	34.142
b2731	b4070	34.074
b0817	b1003	34.037
b2709	b2709	34.007
b0620	b0303	33.992
b0506	b0509	33.967
b0399	b3995	33.944
b4113	b3207	33.925
b3418	b4033	33.87
b4401	b2518	33.82
b1221	b4151	33.815
b1130	b0842	33.814
b3357	b3665	33.811
b4043	b4012	33.786
b3423	b3832	33.739
b1450	b2659	33.697
b4043	b0683	33.577
b4043	b3215	33.577
b3357	b3672	33.54
b3357	b3749	33.539
b0683	b3603	33.413
b1450	b1164	33.378
b3237	b4488	33.37
b3357	b1497	33.306
b1275	b0367	33.302
b4043	b2289	33.243
b2193	b4379	33.193
b3357	b3664	33.122
b1334	b4122	33.099
b1323	b0112	33.009
b3237	b2308	32.998
b2193	b2579	32.943
b0730	b0644	32.942
b2684	b0463	32.935
b3357	b3909	32.92
b0620	b0938	32.906
b2193	b1541	32.887
b3357	b2398	32.85
b0620	b3723	32.817
b1892	b1080	32.747
b1891	b1080	32.747
b0683	b2677	32.71
b3357	b1777	32.687
b3438	b3415	32.663
b1658	b0198	32.589
b4401	b4039	32.587
b0620	b3369	32.586
b1334	b3366	32.534
b1334	b3367	32.52
b0889	b0002	32.511
b3060	b3062	32.486
b0683	b1109	32.479
b0338	b0076	32.464
b4043	b0063	32.454
b1594	b1594	32.396
b1334	b0034	32.384
b2105	b1556	32.356
b3357	b0814	32.298
b2731	b1541	32.281
b0620	b2367	32.271
b3131	b3137	32.265
b1334	b4071	32.128
b3237	b0071	32.103
b0620	b3214	32.093
b0620	b0217	32.073
b3938	b3359	32.072
b3357	b0328	32.038
b3418	b2904	32.011
b3418	b0307	31.997
b1450	b1537	31.982
b0620	b4066	31.981
b3357	b1426	31.965
b3357	b4035	31.925
b1275	b0825	31.922
b4043	b2783	31.918
b3423	b3528	31.903
b3357	b4239	31.89
b4191	b3664	31.861
b3556	b2232	31.83
b0080	b0080	31.811
b4324	b1615	31.781
b0399	b0346	31.753
b0730	b0768	31.723
b0080	b1854	31.67
b0620	b1801	31.668
b0080	b2143	31.66
b0761	b2957	31.644
b3423	b3748	31.643
b0817	b1490	31.61
b0080	b3481	31.61
b3357	b1256	31.607
b1275	b0036	31.565
b3237	b3455	31.534
b3357	b2799	31.507
b1130	b1826	31.473
b2427	b1526	31.377
b4043	b3618	31.338
b1658	b2553	31.269
b2079	b2078	31.228
b1892	b1925	31.205
b1891	b1925	31.205
b3773	b3773	31.181
b3423	b1937	31.068
b4062	b2894	31.047
b3237	b3213	31.036
b4043	b1210	31.035
b4191	b2981	30.955
b3438	b3883	30.938
b4393	b1267	30.921
b2105	b4062	30.917
b0761	b4122	30.906
b0399	b1982	30.883
b4401	b3453	30.88
b2531	b2672	30.87
b1334	b4335	30.86
b0817	b0581	30.813
b2213	b3506	30.812
b3938	b3938	30.73
b1130	b1607	30.712
b0080	b1702	30.696
b2193	b4334	30.687
b4401	b2150	30.655
b0730	b0227	30.64
b0487	b3468	30.605
b0683	b0346	30.574
b1988	b3744	30.556
b1334	b1225	30.55
b3961	b0604	30.543
b2105	b1601	30.429
b0889	b1188	30.418
b0676	b3729	30.407
b2193	b2726	30.363
b4043	b2870	30.304
b0399	b1540	30.285
b1450	b1745	30.284
b2193	b2195	30.232
b2105	b1554	30.218
b3357	b1770	30.196
b1892	b4639	30.192
b1891	b4639	30.192
b3237	b3654	30.168
b3237	b2312	30.15
b3912	b3037	30.129
b3423	b3749	30.108
b0338	b0303	30.083
b4043	b1421	30.075
b4401	b4512	30.072
b0338	b0341	30.055
b0620	b2373	30.043
b3516	b0484	30.03
b2193	b0621	29.991
b3357	b4118	29.986
b0683	b1334	29.973
b2731	b3945	29.962
b4046	b1856	29.958
b3357	b3946	29.847
b2783	b2782	29.804
b4043	b0580	29.788
b0338	b0305	29.782
b4396	b1529	29.777
b1275	b0368	29.766
b4043	b4409	29.74
b0620	b0499	29.726
b1275	b0823	29.712
b3423	b4287	29.71
b3438	b2251	29.704
b1334	b3368	29.703
b4191	b3589	29.698
b0676	b1817	29.682
b3934	b4352	29.676
b4043	b1139	29.669
b3438	b3881	29.664
b3357	b3132	29.653
b1531	b4367	29.625
b3357	b3383	29.622
b0683	b2808	29.622
b3357	b4030	29.62
b3237	b1744	29.618
b0080	b4233	29.574
b0730	b0647	29.556
b0080	b2901	29.514
b3516	b3966	29.46
b0683	b0564	29.434
b3357	b1511	29.412
b3418	b3417	29.406
b3438	b2761	29.398
b3868	b1932	29.386
b0620	b2273	29.381
b0620	b1872	29.32
b3934	b2125	29.294
b1187	b3495	29.276
b1275	b1987	29.191
b1892	b0765	29.18
b1891	b0765	29.18
b4118	b4188	29.112
b0620	b0702	29.108
b0487	b1463	29.046
b0506	b0613	29.037
b3226	b1621	29.036
b0620	b0719	29.034
b3828	b4019	29.028
b2105	b1561	29.01
b0620	b0136	29.006
b0620	b2123	28.992
b3938	b2601	28.975
b3828	b4018	28.96
b4043	b2146	28.958
b1450	b4045	28.948
b4043	b4637	28.878
b4043	b2689	28.878
b4043	b4172	28.878
b0399	b4030	28.785
b0730	b0646	28.777
b0080	b4243	28.753
b3418	b4090	28.747
b4043	b2365	28.738
b4043	b2364	28.738
b2193	b1476	28.701
b1892	b0764	28.654
b1891	b0764	28.654
b1014	b1014	28.604
b1892	b1942	28.574
b1891	b1942	28.574
b3357	b3708	28.561
b4043	b4398	28.55
b4043	b1559	28.55
b4043	b1222	28.55
b3934	b1853	28.505
b1323	b1907	28.483
b0620	b2109	28.446
b3357	b3561	28.382
b3357	b0677	28.365
b3357	b1838	28.352
b2105	b1828	28.292
b3357	b3081	28.282
b3938	b0437	28.257
b0487	b1356	28.17
b4124	b0620	28.156
b1299	b1037	28.124
b3357	b3950	28.115
b4401	b1332	28.109
b4401	b2149	28.092
b1334	b4138	28.054
b3512	b0484	28.049
b1531	b0869	28.033
b1130	b0840	28.018
b0620	b2339	27.99
b4324	b4321	27.973
b3418	b2677	27.969
b3868	b0809	27.961
b1658	b2027	27.902
b3357	b2091	27.9
b0338	b0768	27.887
b4062	b1277	27.883
b2105	b2629	27.831
b1658	b1876	27.755
b3438	b4342	27.749
b0620	b4552	27.739
b0761	b1587	27.728
b0399	b0571	27.657
b0080	b2779	27.649
b0995	b3491	27.619
b4401	b1829	27.616
b0064	b0396	27.609
b2427	b2163	27.601
b4043	b2193	27.596
b0506	b2384	27.591
b3357	b3402	27.585
b0620	b4048	27.564
b3357	b0553	27.53
b2837	b2365	27.524
b1658	b0600	27.521
b4398	b3926	27.498
b1275	b4215	27.43
b1658	b0238	27.407
b2531	b1706	27.402
b1334	b4237	27.385
b4043	b3069	27.331
b0817	b0803	27.307
b0064	b3565	27.268
b2105	b1959	27.267
b0506	b2165	27.266
b3357	b4188	27.204
b0080	b3554	27.198
b3237	b3237	27.19
b0683	b1328	27.186
b0817	b0818	27.156
b0620	b4621	27.155
b2427	b1525	27.149
b2531	b2630	27.136
b3961	b0849	27.116
b4043	b1438	27.101
b2217	b1953	27.09
b3438	b1459	27.073
b4191	b4306	27.045
b4393	b3990	27.018
b0730	b0769	27.016
b0620	b2850	26.896
b0683	b2105	26.892
b1658	b0031	26.844
b0620	b4491	26.826
b0761	b2990	26.817
b3357	b3750	26.81
b1334	b2730	26.77
b3357	b4359	26.757
b4043	b4660	26.707
b3357	b3092	26.635
b0399	b3820	26.632
b0338	b0290	26.631
b2783	b3243	26.618
b0620	b3050	26.613
b0683	b3238	26.61
b3438	b3050	26.542
b3423	b3872	26.515
b3357	b0162	26.508
b3357	b2241	26.497
b3934	b2393	26.494
b4398	b0118	26.491
b3357	b3171	26.474
b2105	b0317	26.469
b3423	b2242	26.462
b1735	b0607	26.459
b3912	b0970	26.434
b1275	b2345	26.422
b3961	b2582	26.408
b0620	b0981	26.406
b4118	b2219	26.393
b1130	b0877	26.329
b3357	b2805	26.322
b2531	b3522	26.227
b0817	b3097	26.218
b2531	b2629	26.201
b0620	b1973	26.194
b4401	b3452	26.18
b0330	b0252	26.174
b1187	b4018	26.146
b3357	b2239	26.143
b4191	b4083	26.142
b0761	b2143	26.13
b1658	b0529	26.117
b2105	b1029	26.075
b4398	b2239	26.06
b3934	b4379	26.026
b0345	b0343	26.022
b1275	b1917	25.987
b4043	b3348	25.973
b1892	b1887	25.969
b1891	b1887	25.969
b4393	b2103	25.958
b3423	b3927	25.956
b3226	b1620	25.947
b4260	b4262	25.934
b3237	b1263	25.886
b3515	b1493	25.88
b4043	b1916	25.879
b1658	b1131	25.87
b0487	b4326	25.858
b0506	b3074	25.82
b0399	b1339	25.743
b2193	b3367	25.723
b0399	b1759	25.705
b0620	b3562	25.689
b1658	b0960	25.681
b4043	b0295	25.672
b3357	b2247	25.671
b1658	b0930	25.67
b1334	b3124	25.662
b3357	b2800	25.651
b1334	b1241	25.616
b4401	b1612	25.601
b4043	b1567	25.585
b4043	b4133	25.585
b0817	b2135	25.585
b0620	b1506	25.58
b3357	b2148	25.576
b0620	b1471	25.569
b3357	b4227	25.568
b3357	b3646	25.536
b4043	b2295	25.526
b1892	b2241	25.506
b1891	b2241	25.506
b1275	b2468	25.499
b0995	b3515	25.497
b0817	b1586	25.433
b2837	b2364	25.392
b0620	b1499	25.386
b1130	b3031	25.385
b2193	b1796	25.385
b3438	b2754	25.381
b0620	b1377	25.357
b3934	b1036	25.338
b3418	b2702	25.328
b1658	b0777	25.32
b1303	b1308	25.32
b3423	b4089	25.31
b0817	b1897	25.289
b0338	b0135	25.278
b4178	b2364	25.25
b1988	b1197	25.225
b0620	b2775	25.219
b0761	b4380	25.205
b2531	b2266	25.174
b4043	b0228	25.159
b1334	b2201	25.141
b4191	b3898	25.092
b2217	b0076	25.082
b4366	b0076	25.082
b3357	b3696	25.081
b0620	b0647	25.064
b2105	b2740	25.059
b2105	b2250	25.059
b2105	b3220	25.059
b2105	b3335	25.059
b2105	b3323	25.059
b2105	b3027	25.059
b2105	b1599	25.059
b2105	b2641	25.059
b2105	b0813	25.059
b2105	b1504	25.059
b2105	b1771	25.059
b2105	b0363	25.059
b4043	b3406	25.047
b1735	b1735	25.038
b1892	b0250	25.033
b1891	b0250	25.033
b1334	b0715	25.032
b1275	b0937	25.01
b3938	b1761	24.984
b3418	b3646	24.982
b1275	b2753	24.966
b3934	b1329	24.914
b4396	b0849	24.895
b3357	b3263	24.895
b1130	b1608	24.894
b0620	b4622	24.889
b1658	b0002	24.871
b4191	b3665	24.842
b0620	b0375	24.841
b3357	b0598	24.832
b1303	b4050	24.794
b3569	b4462	24.782
b3961	b1705	24.767
b2193	b3368	24.737
b1130	b3035	24.725
b0683	b2674	24.689
b0620	b3173	24.678
b0506	b2163	24.667
b0620	b0530	24.664
b0506	b4212	24.659
b1275	b2751	24.658
b0487	b0160	24.634
b4191	b3690	24.631
b3418	b0677	24.631
b3237	b2557	24.622
b2105	b4063	24.602
b0338	b1065	24.601
b2217	b4518	24.575
b2127	b3187	24.544
b1130	b0314	24.515
b4396	b1852	24.506
b3423	b2802	24.484
b0487	b3467	24.48
b0620	b0278	24.452
b4043	b2896	24.449
b0683	b2524	24.445
b3438	b3754	24.421
b0113	b0182	24.414
b3868	b1987	24.399
b4043	b1154	24.395
b0620	b1542	24.394
b0345	b0344	24.381
b1334	b4363	24.341
b4043	b2585	24.336
b0620	b3323	24.32
b2837	b0756	24.315
b1892	b1077	24.297
b1891	b1077	24.297
b0399	b0221	24.281
b1658	b1604	24.28
b3357	b1376	24.279
b0620	b3909	24.203
b3961	b0475	24.191
b2709	b2710	24.19
b3357	b3830	24.186
b4043	b2369	24.157
b3938	b0522	24.138
b1323	b3460	24.12
b4401	b0720	24.107
b2731	b0973	24.085
b2217	b4107	24.036
b2217	b3448	24.036
b3237	b1789	24.032
b2079	b0338	23.994
b0620	b0305	23.981
b2531	b1953	23.974
b1658	b0778	23.971
b2193	b3158	23.963
b0620	b1328	23.957
b2709	b2711	23.943
b2213	b3516	23.938
b0761	b4021	23.89
b1988	b3460	23.878
b3357	b1513	23.877
b2731	b2720	23.841
b0080	b3614	23.83
b3357	b3666	23.819
b0080	b2415	23.808
b1658	b1871	23.803
b1712	b3422	23.797
b0912	b3422	23.797
b4043	b0293	23.795
b4191	b4265	23.757
b2193	b4079	23.724
b0683	b1320	23.716
b0080	b3619	23.644
b0620	b0691	23.643
b0080	b3911	23.627
b3438	b1549	23.624
b3934	b2364	23.581
b3357	b3594	23.576
b4043	b1540	23.557
b3237	b2309	23.556
b1642	b4462	23.552
b0399	b3081	23.55
b2105	b4626	23.544
b0399	b3453	23.544
b4398	b3403	23.532
b0620	b1112	23.525
b0817	b1896	23.522
b1221	b4070	23.517
b0620	b2882	23.505
b3423	b4193	23.499
b0620	b0326	23.476
b1507	b3166	23.473
b1508	b3166	23.473
b3357	b4322	23.471
b4398	b3426	23.468
b4043	b3402	23.461
b4043	b0497	23.458
b0620	b1160	23.421
b0506	b0284	23.41
b3423	b2796	23.382
b3357	b2552	23.375
b0399	b2341	23.374
b1531	b3005	23.359
b0817	b2392	23.346
b4393	b0854	23.339
b3938	b3766	23.325
b4043	b1300	23.318
b1642	b2273	23.316
b3357	b2869	23.281
b1892	b1885	23.28
b1891	b1885	23.28
b3237	b1693	23.273
b1275	b1526	23.256
b0620	b4145	23.239
b3938	b1558	23.236
b1221	b3365	23.203
b4113	b1333	23.182
b3828	b3828	23.163
b2714	b0820	23.15
b2714	b0819	23.15
b0080	b1199	23.124
b1221	b0894	23.121
b3357	b4498	23.121
b3512	b4056	23.117
b3357	b3566	23.072
b4062	b3035	23.072
b3237	b1849	23.062
b0676	b2943	23.06
b0730	b1472	23.043
b1563	b4581	23.04
b1564	b4581	23.04
b1563	b0624	23.04
b1564	b0624	23.04
b1334	b2728	22.979
b0817	b4658	22.973
b3868	b1744	22.956
b0620	b2363	22.937
b4043	b3408	22.935
b4178	b2365	22.924
b1334	b3477	22.923
b3438	b2877	22.888
b4043	b1258	22.857
b4043	b2536	22.857
b3357	b1335	22.854
b2217	b4045	22.836
b0683	b0478	22.835
b3438	b3593	22.835
b0683	b0595	22.809
b0080	b3831	22.805
b1237	b0756	22.797
b4043	b3405	22.789
b1507	b2782	22.787
b1508	b2782	22.787
b1013	b1649	22.786
b0113	b0676	22.784
b4393	b3991	22.783
b4191	b3173	22.781
b0683	b1321	22.777
b4043	b1672	22.772
b1323	b0048	22.761
b0620	b2070	22.753
b0620	b0364	22.728
b0683	b2310	22.72
b0620	b3043	22.713
b1221	b4021	22.689
b1040	b1043	22.687
b4043	b2560	22.677
b1323	b1323	22.67
b0113	b0687	22.652
b4191	b1772	22.647
b0620	b4492	22.623
b0620	b1455	22.621
b3912	b3363	22.614
b4396	b1530	22.605
b2193	b1593	22.601
b3438	b2638	22.596
b3515	b0484	22.595
b3357	b1138	22.53
b3961	b0812	22.523
b2427	b2162	22.509
b3438	b4267	22.508
b3357	b1541	22.505
b1658	b3993	22.489
b0683	b2695	22.488
b0817	b3073	22.486
b3423	b1498	22.479
b2105	b0650	22.437
b4113	b1743	22.433
b4046	b2472	22.433
b0487	b0495	22.414
b3438	b4209	22.373
b3938	b2557	22.373
b1323	b0071	22.35
b1275	b0511	22.345
b4046	b1973	22.342
b3961	b2392	22.337
b0620	b2334	22.335
b0080	b3863	22.328
b2127	b3185	22.312
b1658	b1059	22.301
b1275	b0709	22.297
b0620	b3659	22.294
b3418	b3546	22.289
b3357	b3107	22.281
b0620	b0648	22.265
b1531	b0448	22.25
b3357	b3426	22.24
b0399	b0574	22.238
b2531	b1897	22.22
b0345	b1339	22.213
b3237	b2599	22.19
b4398	b3708	22.179
b1130	b0311	22.178
b3438	b1970	22.175
b0620	b3142	22.155
b0399	b1597	22.151
b2531	b3102	22.112
b0487	b0874	22.107
b3131	b4595	22.1
b3131	b1248	22.1
b4401	b3450	22.1
b2714	b2714	22.074
b0817	b1051	22.048
b3357	b0791	22.031
b4401	b2210	22.019
b3938	b2153	22.017
b4043	b1248	22.014
b4043	b3237	22.007
b1237	b0342	21.991
b0817	b3012	21.985
b1275	b1379	21.975
b1299	b1422	21.963
b1658	b0411	21.963
b2079	b2184	21.961
b1323	b3454	21.954
b4043	b2232	21.927
b0399	b4208	21.921
b3961	b3961	21.915
b0683	b1786	21.899
b3357	b3688	21.894
b3938	b0709	21.888
b0506	b2387	21.871
b0020	b1482	21.853
b2079	b2221	21.85
b0080	b3204	21.849
b0620	b0497	21.837
b1658	b4312	21.836
b3357	b3942	21.826
b2079	b4628	21.814
b4043	b2273	21.805
b0399	b3592	21.804
b0080	b3095	21.798
b1988	b2648	21.798
b0399	b3962	21.793
b3357	b3001	21.784
b0620	b2505	21.75
b0683	b0124	21.738
b0506	b2162	21.669
b1531	b0591	21.645
b0620	b2650	21.644
b3357	b3222	21.639
b4018	b2599	21.626
b0076	b2339	21.625
b1299	b2537	21.619
b0683	b0152	21.615
b0761	b2726	21.6
b3418	b0679	21.595
b4043	b4148	21.589
b0399	b2582	21.585
b1130	b0154	21.579
b0620	b4631	21.573
b4043	b2929	21.573
b1334	b1476	21.564
b4043	b0488	21.551
b4062	b3030	21.551
b2531	b3097	21.541
b2731	b4116	21.528
b3934	b1621	21.521
b0487	b3105	21.513
b0399	b1511	21.465
b2079	b0572	21.457
b0487	b0801	21.44
b0683	b1112	21.438
b1988	b3829	21.436
b0399	b2181	21.428
b3934	b2365	21.414
b4043	b2375	21.382
b0683	b3397	21.378
b4396	b4398	21.373
b0683	b2614	21.35
b4396	b1532	21.336
b2193	b2197	21.328
b4401	b3592	21.326
b1642	b2754	21.29
b3515	b0220	21.27
b0620	b2629	21.244
b3357	b2766	21.22
b0506	b0936	21.219
b0506	b1349	21.219
b4118	b4553	21.216
b3934	b2151	21.215
b1130	b0878	21.204
b3021	b3129	21.191
b1658	b1232	21.161
b2213	b1868	21.16
b0620	b0942	21.158
b4178	b3046	21.156
b3512	b1679	21.153
b3438	b4130	21.147
b4401	b1388	21.139
b3418	b2964	21.13
b2731	b4330	21.106
b0846	b1164	21.103
b3237	b3211	21.101
b3912	b4392	21.101
b4124	b0118	21.097
b3357	b4141	21.088
b3357	b2535	21.07
b3868	b2306	21.07
b0620	b1025	21.067
b0330	b0333	21.059
b4401	b0126	21.052
b1450	b1259	21.013
b0399	b4227	21.002
b1658	b2326	20.962
b3357	b1189	20.948
b3912	b3912	20.93
b1275	b1286	20.93
b2731	b4122	20.924
b3938	b0751	20.909
b2213	b3513	20.901
b4396	b3197	20.894
b0683	b2028	20.884
b4191	b3091	20.884
b2193	b3945	20.879
b1334	b3929	20.871
b3357	b1329	20.85
b3357	b1535	20.842
b2213	b4377	20.835
b3357	b4193	20.831
b4043	b3446	20.827
b4018	b4018	20.767
b3237	b0838	20.751
b3438	b3382	20.75
b0683	b4399	20.737
b0113	b0113	20.699
b3357	b1388	20.695
b2105	b0070	20.693
b3516	b3100	20.692
b0620	b2405	20.678
b0620	b2375	20.675
b0399	b1001	20.669
b3934	b3221	20.669
b1334	b2345	20.619
b3934	b1623	20.615
b4046	b1859	20.609
b3934	b3707	20.604
b0399	b2844	20.6
b3423	b2844	20.6
b0620	b0601	20.596
b3938	b2346	20.589
b3938	b0577	20.589
b1658	b1123	20.584
b3357	b3662	20.566
b3237	b0832	20.549
b4113	b0839	20.53
b1187	b2463	20.527
b0620	b3324	20.515
b0620	b2059	20.515
b3938	b2421	20.51
b2531	b2464	20.507
b3357	b0445	20.503
b1221	b2726	20.502
b0683	b2529	20.498
b0683	b3160	20.498
b0683	b2942	20.488
b4113	b1843	20.472
b1187	b1187	20.47
b1275	b0939	20.465
b2193	b3479	20.457
b0620	b1535	20.451
b1334	b3060	20.434
b2213	b1679	20.43
b0817	b2266	20.416
b4124	b3528	20.395
b1221	b1223	20.391
b3094	b2219	20.368
b3938	b3979	20.34
b3868	b1596	20.319
b4398	b4239	20.293
b0620	b4047	20.292
b4393	b0775	20.275
b1334	b1895	20.249
b3912	b2617	20.245
b0620	b0533	20.233
b4043	b0890	20.225
b1334	b1473	20.222
b1658	b3941	20.219
b0817	b1480	20.219
b4401	b1534	20.216
b2079	b0339	20.216
b4062	b4388	20.213
b4118	b1513	20.209
b4043	b1159	20.208
b0761	b2964	20.207
b0620	b0534	20.187
b3438	b4486	20.184
b0683	b0240	20.183
b3357	b2802	20.179
b3938	b2916	20.12
b3237	b0001	20.1
b0399	b1171	20.088
b4043	b3929	20.066
b3418	b2426	20.054
b2213	b3507	20.051
b4043	b4225	20.05
b0620	b3046	20.045
b0338	b0570	20.042
b0683	b1632	20.039
b3438	b4533	20.023
b0034	b0038	20.021
b1735	b1733	20.017
b0730	b2333	20.003
b0683	b0917	19.995
b3357	b1521	19.994
b4118	b2521	19.993
b0506	b0363	19.973
b0506	b1730	19.973
b0506	b0702	19.973
b0064	b2841	19.972
b2731	b4002	19.964
b0620	b3143	19.961
b0620	b3889	19.943
b0620	b3801	19.929
b2369	b2376	19.906
b0817	b0925	19.89
b3438	b2364	19.888
b3418	b3749	19.875
b4393	b4393	19.85
[truncated: 14,384 more rows]

## Sheet: Inferelator_network
Supplementary Dataset S3, Related to Figure 2. Inferelator network
tf	target	weight
b1071	b1070	208.735
b3512	b3517	205.737
b0313	b0312	205.583
b3512	b3506	205.546
b1071	b1082	204.774
b1922	b1921	204.548
b3512	b3511	204.069
b3604	b3605	204.054
b1071	b1083	203.837
b2531	b2528	203.021
b1922	b1071	202.172
b1071	b1922	201.331
b4293	b4292	201.321
b2531	b2529	201.026
b1922	b1070	199.608
b2531	b2530	199.268
b2125	b2126	199.209
b3512	b1492	198.232
b3512	b3508	197.484
b1071	b1921	196.897
b4292	b4293	196.776
b3604	b3603	196.429
b1564	b1563	195.022
b1299	b1298	194.837
b3512	b1493	194.528
b1563	b1564	193.536
b2017	b4539	192.779
b1922	b1082	192.655
b4539	b2017	192.302
b0357	b0356	191.712
b1922	b1083	190.624
b1040	b1039	190.072
b0313	b0311	189.573
b1040	b1038	189.55
b1988	b0451	188.522
b4293	b4367	188.059
b1071	b1889	186.023
b1988	b0450	185.815
b1988	b1932	184.829
b1071	b1890	183.424
b3711	b3710	182.984
b1306	b1305	182.826
b1305	b1306	182.75
b1892	b1891	182.098
b2869	b2876	181.805
b1071	b1888	181.617
b1071	b1887	181.452
b1891	b1892	180.676
b1823	b1824	180.613
b3512	b0485	180.301
b3512	b0486	179.893
b3512	b3516	179.655
b2852	b2849	179.435
b1071	b1923	178.743
b4293	b1452	178.104
b2706	b2703	177.529
b3202	b3203	177.476
b2706	b2705	176.927
b1071	b1924	176.573
b1530	b1531	175.888
b3516	b3512	175.557
b1071	b1886	175.461
b1531	b1530	175.406
b1512	b1517	175.336
b2706	b2702	174.902
b1512	b1511	174.721
b2573	b2572	174.666
b2706	b2704	174.397
b2869	b2875	174.38
b1071	b1881	173.656
b1306	b1307	173.456
b3202	b3204	173.384
b1305	b1304	172.394
b1071	b1883	171.899
b1071	b1882	171.689
b3261	b3260	170.506
b1071	b3525	169.405
b1512	b1516	169.149
b3516	b3506	168.924
b1299	b1297	168.862
b1512	b1518	168.828
b1512	b1513	168.716
b3516	b3517	168.075
b3512	b3507	167.739
b1071	b1884	166.501
b3516	b3511	166.493
b1922	b1074	165.685
b3702	b3701	165.525
b0313	b0314	165.511
b1739	b1004	164.995
b3516	b3508	164.819
b2869	b2877	164.749
b1922	b1076	164.412
b1922	b1073	164.227
b1922	b1923	164.208
b2869	b1002	164.191
b1922	b1075	164.097
b1922	b1072	163.922
b4293	b1252	163.806
b4293	b3006	163.285
b1306	b1304	162.567
b1305	b1307	162.141
b1071	b1925	161.859
b4292	b4367	161.576
b4293	b3005	161.237
b1922	b1889	161.206
b4293	b0591	160.74
b1512	b1515	160.665
b1922	b1078	160.635
b1922	b1890	160.402
b1739	b1003	160.307
b3516	b1492	159.989
b3516	b1493	159.93
b3515	b3516	159.73
b4539	b2016	159.572
b4293	b0589	159.437
b2852	b2851	159.411
b2869	b3001	159.333
b4043	b1061	158.041
b4498	b2091	157.944
b1040	b1037	157.418
b4293	b0588	157.001
b0338	b0341	156.959
b1922	b1077	156.768
b4498	b2092	156.406
b3512	b3509	156.068
b4498	b2093	155.514
b4498	b2094	155.484
b1512	b1514	155.367
b4293	b0590	155.196
b4293	b1705	154.996
b2531	b2527	154.851
b3512	b3510	154.457
b2017	b2016	154.355
b1988	b1007	154.188
b1422	b2980	154.159
b4293	b0592	154.006
b3512	b4187	153.924
b4498	b2095	153.41
b1922	b1887	153.247
b1922	b3525	153.206
b4043	b2699	153.197
b1071	b1194	153.175
b3516	b0485	152.99
b1922	b1888	152.841
b2707	b2706	152.729
b4293	b0151	152.711
b3516	b0486	152.537
b1739	b0812	152.103
b2980	b1422	152.094
b2707	b2705	151.219
b2707	b2702	151.19
b4293	b0152	151.031
b4102	b4100	151
b1922	b1924	150.787
b2869	b4189	150.727
b4293	b0593	150.503
b2869	b2800	150.278
b3963	b3964	150.015
b4292	b1452	149.854
b3512	b1000	149.689
b4293	b0594	149.622
b2707	b2704	149.348
b3516	b3515	149.313
b4293	b4511	149.181
b1988	b1006	149.055
b1988	b1012	148.988
b4293	b0153	148.783
b2706	b2707	148.754
b4293	b0596	148.629
b2707	b2703	148.517
b1988	b1009	148.208
b1988	b1011	148.104
b4293	b0585	147.969
b4043	b1848	147.938
b0357	b0355	147.743
b3516	b3507	147.697
b3512	b3513	147.394
b4293	b0597	147.315
b4293	b0595	147.159
b1563	b3022	146.808
b4293	b0586	146.469
b3022	b1563	146.371
b2537	b1415	146.127
b4293	b3337	146.056
b4102	b4096	145.842
b4293	b2674	145.12
b4292	b0593	144.706
b2980	b1611	144.57
b4293	b2673	144.446
b4293	b1018	144.161
b2869	b4188	144.159
b4292	b0591	144.032
b2856	b2851	144.022
b1399	b1400	143.852
b1071	b1566	143.757
b4292	b0592	143.668
b1922	b1886	143.521
b1988	b1010	143.412
b1922	b1080	143.228
b1922	b1079	143.171
b1071	b1885	143.168
b4292	b0594	142.959
b2217	b2216	142.731
b0338	b0339	142.566
b4292	b4511	142.516
b4292	b0589	142.435
b1563	b2017	142.379
b1339	b1337	142.12
b4043	b2616	142.092
b2980	b1415	142.025
b3515	b3507	141.998
b1922	b1944	141.922
b1922	b1946	141.797
b4292	b0596	141.555
b1922	b1881	141.29
b3585	b3584	141.185
b1987	b2013	141.121
b2220	b2219	141.096
b1608	b1609	141.009
b3906	b3944	140.969
b4293	b0150	140.802
b1922	b1883	140.745
b3512	b3515	140.563
b4102	b4097	140.259
b2537	b1190	140.242
b4293	b4490	140.226
b3515	b3508	140.18
b4292	b0585	140.105
b1922	b1882	140.041
b4292	b0588	140.017
b3202	b3205	139.964
b3022	b1564	139.952
b4292	b0597	139.879
b1564	b3022	139.83
b4292	b0595	139.692
b4498	b2096	139.644
b1988	b1008	139.373
b1987	b2423	139.146
b2856	b2849	138.85
b1987	b2425	138.69
b2537	b1189	138.679
b4292	b0586	138.258
b3118	b3117	138.141
b1987	b2422	137.921
b1988	b1987	137.858
b1922	b1194	137.717
b1563	b4539	137.696
b3515	b3512	137.555
b4043	b1183	137.331
b1987	b2424	137.174
b4043	b1184	137.164
b2017	b1563	136.92
b3515	b1000	136.734
b3243	b3242	136.673
b2017	b1060	136.669
b2735	b2737	136.599
b2980	b1190	136.389
b1922	b1925	136.322
b4043	b0231	136.319
b3515	b0486	136.292
b4292	b0590	136.129
b4043	b0958	136.048
b1987	b2764	136.034
b3118	b3115	136.022
b3515	b3506	135.981
b0399	b0400	135.875
b2856	b2858	135.729
b1987	b2750	135.683
b1987	b2763	135.382
b1987	b2762	135.113
b1987	b2751	135.085
b1987	b2752	134.928
b3022	b3021	134.856
b3022	b2017	134.725
b3515	b3511	134.717
b1071	b1926	134.682
b2869	b1426	134.655
b1922	b1884	134.599
b4293	b1102	134.247
b4293	b3070	134.232
b4293	b0468	134.058
b3516	b4187	134
b0683	b4637	133.908
b1071	b4355	133.883
b1739	b3098	133.596
b2980	b1189	133.562
b1071	b4109	133.497
b3515	b3517	133.444
b3516	b1000	133.435
b2869	b2799	133.014
b4293	b0584	132.913
b4293	b2675	132.893
b1987	b2414	132.685
b0318	b0319	132.441
b2017	b3022	132.31
b1739	b2672	132.17
b3118	b3116	132.165
b4043	b2698	132.022
b1922	b1945	132.011
b1384	b2537	132.009
b2537	b2980	132.005
b4293	b0805	131.966
b4292	b1252	131.722
b3515	b0485	131.478
b3515	b4187	131.397
b4043	b3645	131.172
b2980	b2537	131.168
b1987	b2012	130.965
b4292	b3006	130.965
b1922	b1081	130.6
b2537	b1384	130.554
b3022	b4539	130.483
b1987	b1988	130.456
b4043	b1847	130.25
b2707	b2708	130.189
b3555	b2665	129.992
b1564	b2017	129.949
b3292	b3293	129.888
b0796	b0795	129.866
b3243	b3241	129.581
b4292	b2674	129.486
b4539	b1563	129.405
b2537	b0598	128.896
b4292	b1705	128.87
b3515	b1492	128.831
b2364	b2366	128.494
b1739	b2266	128.483
b4292	b2673	128.212
b4292	b3005	128.189
b2735	b2736	127.906
b4043	b4044	127.904
b1922	b1566	127.748
b4292	b1102	127.49
b4043	b0232	127.428
b1987	b1287	127.295
b1987	b2421	127.04
b4292	b0584	126.908
b0571	b0570	126.691
b3516	b3510	126.586
b4292	b0151	126.411
b3711	b3907	126.397
b4292	b0805	126.38
b4293	b4567	126.372
b4539	b3022	126.352
b1853	b2125	126.162
b2017	b1564	126.159
b3515	b1493	126.023
b3604	b2148	125.412
b3555	b4376	125.372
b4539	b1060	125.116
b3515	b3513	125.115
b3516	b3509	125.002
b2856	b2852	124.981
b3022	b1060	124.809
b4292	b0152	124.77
b1071	b4110	124.726
b1739	b0865	124.589
b1563	b2016	124.522
b3604	b2149	124.468
b3410	b3409	124.381
b4004	b4003	124.324
b1891	b1566	123.935
b1564	b4539	123.882
b2381	b2380	123.659
b0338	b0340	123.502
b2125	b1853	123.182
b2017	b3130	122.993
b1799	b1002	122.938
b1422	b1611	122.886
b4043	b0779	122.752
b2537	b3845	122.744
b3555	b2080	122.623
b3292	b4550	122.578
b2852	b2850	122.185
b4324	b3698	122.156
b1891	b1194	122.139
b1339	b1336	121.959
b1213	b1211	121.696
b4292	b0153	121.595
b1987	b0450	121.431
b1563	b1060	121.279
b4102	b4101	121.276
b1891	b4110	121.211
b1891	b4109	121.177
b3512	b3514	120.995
b3555	b2302	120.978
b2537	b3846	120.865
b0378	b0377	120.741
b3512	b0999	120.482
b4293	b1019	120.456
b1853	b2126	120.359
b4113	b4112	120.315
b4293	b0804	120.244
b3555	b3361	120.24
b2399	b2398	120.152
b3555	b2672	120.065
b1922	b1904	119.905
b4292	b2675	119.726
b1922	b1943	119.719
b2537	b2342	119.635
b3906	b3905	119.577
b0318	b0317	119.421
b0571	b0572	119.261
b1987	b0451	119.142
b1422	b1189	119.044
b3555	b2266	119.031
b2017	b3129	119.008
b4043	b1861	118.889
b4539	b3130	118.839
b1922	b1939	118.83
b2869	b1799	118.829
b1891	b4355	118.709
b2980	b1612	118.699
b1922	b1938	118.678
b1987	b1729	118.66
b4292	b3337	118.554
b2537	b4069	118.505
b3516	b3513	118.49
b0571	b0573	118.45
b2852	b3443	118.258
b1384	b1415	118.198
b1922	b1947	118.171
b2980	b0598	118.057
b0840	b0841	117.831
b1922	b4355	117.767
b1922	b1948	117.76
b1739	b3099	117.422
b1563	b2295	117.408
b4539	b1564	117.338
b2852	b2854	117.142
b1987	b1932	116.859
b1922	b1941	116.765
b1213	b1210	116.582
b1969	b1968	116.528
b3071	b2958	116.481
b1922	b1879	116.388
b1922	b1940	116.104
b4043	b0233	115.834
b1422	b1190	115.745
b1922	b4109	115.74
b1922	b1942	115.729
b3515	b0999	115.322
b4398	b4397	115.283
b4293	b2676	115.241
b1384	b3845	115.201
b4292	b1018	114.956
b3906	b3141	114.764
b1922	b1949	114.704
b2364	b2365	114.573
b2531	b2524	114.489
b0487	b4377	114.403
b3555	b4568	114.273
b1922	b1878	113.961
b1213	b1212	113.957
b1384	b3846	113.699
b0796	b0794	113.68
b4260	b4259	113.655
b3022	b3130	113.576
b3555	b1897	113.523
b4292	b4567	113.52
b3555	b3362	113.455
b1922	b1926	113.434
b4292	b3070	113.424
b4292	b0804	113.35
b4292	b0150	113.316
b1799	b1426	113.274
b3905	b3906	113.182
b2852	b2858	113.022
b0346	b2537	112.962
b2856	b3443	112.847
b1799	b4189	112.83
b1922	b1885	112.266
b3071	b3698	112.266
b1384	b1190	112.248
b2869	b0791	112.105
b4292	b4490	111.912
b2852	b2856	111.785
b1563	b0226	111.571
b3555	b1783	111.568
b2127	b1519	111.478
b3555	b3239	111.366
b0889	b0166	111.255
b1891	b1922	111.247
b4539	b3129	111.188
b3906	b3907	111.102
b2667	b2668	111.026
b1799	b3001	110.899
b1891	b1742	110.751
b0796	b0792	110.737
b3515	b3514	110.415
b2531	b2525	110.398
b0796	b0793	110.373
b3702	b3700	110.372
b2491	b2490	110.348
b3118	b3125	110.187
b1799	b2869	110.143
b1659	b1660	110.087
b1564	b2016	109.988
b4293	b2155	109.987
b1922	b1880	109.857
b2537	b1611	109.832
b1922	b1937	109.685
b3190	b3189	109.657
b3071	b2145	109.3
b3118	b3126	109.21
b0346	b2980	109.127
b1891	b0765	108.923
b1891	b1921	108.857
b1422	b1777	108.834
b3022	b2295	108.811
b1563	b3130	108.786
b1739	b1051	108.702
b2869	b0380	108.628
b1422	b1778	108.618
b3601	b3600	108.525
b1735	b1734	108.512
b3516	b0999	108.503
b4178	b4179	108.403
b3190	b3640	108.168
b0571	b0575	108.165
b2706	b2708	108.122
b3071	b2812	108.076
b0487	b4378	107.978
b1564	b1060	107.975
b1506	b2109	107.836
b1891	b1760	107.83
b2017	b1667	107.814
b4102	b4098	107.753
b3119	b3120	107.721
b2537	b4512	107.561
b2706	b4239	107.555
b1384	b2342	107.469
b1214	b1215	107.344
b3022	b2016	107.299
b1891	b1926	107.167
b2537	b0346	107.151
b1922	b4110	107.146
b1384	b0598	107.136
b1891	b1044	106.95
b3684	b3683	106.85
b2570	b2571	106.842
b3022	b3129	106.718
b2531	b2526	106.402
b1384	b1189	106.372
b4539	b1667	106.315
b3118	b3127	106.272
b1384	b4069	106.263
b1422	b2537	106.224
b0571	b0576	106.095
b3872	b3873	105.992
b2805	b1976	105.274
b0487	b0999	105.238
b2571	b2570	105.185
b2017	b2295	105.12
b3410	b3408	105.054
b2157	b2158	104.992
b2537	b1422	104.956
b1891	b3072	104.845
b1799	b2584	104.787
b0375	b0716	104.697
b1564	b2295	104.657
b0603	b0218	104.537
b2869	b2584	104.408
b3604	b3225	104.397
b3604	b3224	104.372
b3071	b4180	104.352
b2869	b2219	104.262
b2980	b4069	104.231
b2980	b4216	104.144
b2017	b4599	103.952
b4292	b2155	103.944
b2706	b4240	103.93
b4292	b2676	103.904
b3515	b3510	103.855
b2409	b4508	103.753
b2248	b2246	103.659
b1564	b0226	103.578
b1071	b1760	103.561
b3118	b3124	103.455
b4292	b0468	103.199
b1891	b3525	103.142
b1384	b2980	103.044
b0375	b0717	102.997
b4043	b4618	102.976
b2017	b2377	102.966
b2706	b3224	102.9
b1799	b4188	102.797
b1563	b2630	102.741
b1422	b1415	102.705
b2980	b0346	102.472
b2852	b3120	102.382
b1739	b3097	102.357
b1563	b3129	102.258
b2981	b3392	102.252
b2537	b2310	102.237
b3118	b3128	102.225
b3515	b3509	102.147
b2852	b4038	102.084
b2479	b2480	102.075
b3520	b3659	102.062
b2869	b1976	101.957
b1799	b2876	101.912
b3119	b3723	101.885
b2479	b2294	101.737
b2697	b2514	101.722
b2980	b1384	101.694
b2980	b3845	101.631
b3906	b3532	101.558
b2980	b3846	101.464
b4324	b3937	101.43
b1799	b0791	101.369
b0318	b0320	101.325
b1071	b1742	101.305
b2706	b3225	101.291
b3906	b3330	101.284
b3555	b1051	101.246
b0080	b1818	101.208
b2980	b2310	101.194
b2980	b2342	101.178
b1922	b1044	101.136
b2017	b0226	100.983
b3520	b4636	100.933
b0080	b1819	100.923
b3555	b2464	100.852
b3684	b4185	100.704
b1422	b2310	100.649
b0346	b1190	100.502
b2017	b2630	100.43
b3071	b2144	100.332
b3905	b3944	100.253
b0768	b0769	100.162
b2980	b1777	100.019
b4043	b0234	99.935
b3961	b2897	99.931
b4539	b2295	99.847
b2856	b4038	99.736
b3010	b3011	99.718
b2409	b4696	99.65
b1987	b1007	99.377
b3604	b3222	99.261
b1564	b3130	99.098
b1422	b1612	99.079
b4000	b0474	98.979
b1563	b2377	98.771
b1642	b0627	98.638
b0272	b0018	98.617
b2684	b2683	98.56
b4300	b4302	98.551
b3512	b4377	98.441
b3512	b3491	98.387
b2856	b2273	98.268
b4324	b2812	98.228
b0080	b1817	98.206
b1303	b1304	98.196
b2980	b2463	98.157
b1799	b1976	98.095
b0346	b1189	97.993
b0683	b1654	97.859
b0272	b0532	97.824
b0487	b1000	97.821
b0487	b4187	97.75
b3520	b4145	97.75
b1799	b2800	97.37
b2706	b3222	97.337
b3515	b4377	97.313
b2409	b0542	97.19
b2697	b1831	97.181
b4324	b2043	97.097
b3119	b3659	97.046
b1187	b1185	96.815
b3684	b3376	96.783
b2697	b2513	96.756
b1506	b2368	96.743
b3680	b3679	96.56
b1658	b2500	96.549
b3082	b3083	96.449
b4539	b2630	96.294
b3680	b3678	96.284
b4539	b0226	96.212
b0346	b1415	96.192
b4324	b2958	96.162
b0346	b4069	96.101
b4292	b1019	96.086
b4293	b2211	96.074
b3905	b3330	96.025
b0020	b0019	95.914
b0375	b0218	95.87
b0375	b0136	95.767
b3520	b3896	95.746
b2980	b1778	95.726
b3118	b3114	95.708
b3711	b3943	95.585
b4498	b1817	95.554
b1564	b2630	95.52
b3118	b3113	95.503
b2852	b2273	95.411
b3022	b2630	95.339
b4539	b2377	95.034
b2664	b2663	94.932
b1799	b0380	94.852
b0346	b2310	94.447
b0889	b0928	94.435
b0346	b1422	94.35
b3515	b4378	94.285
b3520	b3861	94.225
b3516	b3514	94.12
b3604	b3223	94.114
b1658	b4005	94.092
b3022	b2377	94.084
b2980	b4512	93.925
b0889	b1603	93.704
b1739	b3012	93.692
b1384	b2310	93.676
b1658	b4006	93.656
b2852	b4215	93.655
b2684	b2682	93.618
b1891	b1923	93.577
b3261	b0023	93.403
b4539	b4599	93.389
b1799	b2877	93.258
b1564	b3129	93.176
b0346	b1384	93.151
b3555	b2465	93.057
b2856	b2854	92.994
b1384	b4512	92.991
b1892	b0765	92.986
b1299	b2310	92.934
b2537	b2341	92.725
b1892	b4110	92.7
b3906	b3711	92.693
b3906	b3710	92.565
b3512	b4378	92.555
b0375	b0141	92.552
b3753	b3749	92.489
b2805	b0380	92.344
b2856	b4215	92.292
b1305	b1303	92.174
b1303	b1305	92.042
b3555	b1896	92.016
b3842	b2562	91.953
b3515	b1661	91.868
b2706	b3221	91.777
b2017	b0119	91.72
b1799	b2875	91.606
b1658	b2557	91.532
b1987	b1009	91.52
b3684	b4186	91.361
b1071	b3072	91.356
b1891	b0764	91.279
b4324	b4180	91.189
b3555	b2086	91.129
b4043	b1741	91.092
b3604	b3221	91.047
b3067	b3401	90.994
b2980	b2844	90.952
b3520	b3723	90.889
b0788	b0790	90.823
b1987	b1006	90.785
b0435	b4581	90.608
b2125	b0651	90.607
b0435	b1952	90.582
b2706	b3223	90.559
b1658	b3654	90.509
b3711	b3140	90.435
b2409	b2233	90.427
b3555	b0453	90.396
b3906	b3533	90.331
b3022	b0226	90.315
b2017	b3021	90.243
b3118	b1498	90.221
b3555	b1739	90.212
b1040	b0854	90.188
b3604	b2150	90.187
b3119	b3818	90.147
b3202	b4025	90.112
b4498	b1818	90.098
b0208	b0210	90.058
b0272	b1242	90.008
b3119	b3861	89.932
b1422	b0346	89.87
b3555	b0871	89.79
b1987	b1012	89.769
b1987	b1011	89.755
b2741	b2742	89.73
b3905	b3532	89.669
b2697	b0176	89.663
b1739	b1724	89.641
b1642	b1708	89.604
b3190	b3255	89.463
b2852	b4462	89.45
b4205	b4204	89.428
b3515	b3491	89.353
b2805	b3001	89.267
b1892	b1742	89.216
b3119	b2852	89.152
b1922	b1760	89.078
b1563	b3021	89.072
b3555	b3024	89.029
b3067	b3400	88.989
b1658	b0523	88.835
b1306	b1303	88.815
b1658	b0522	88.786
b4043	b1728	88.678
b3702	b3699	88.674
b2537	b4216	88.589
b1071	b1044	88.523
b1892	b3072	88.486
b1892	b4355	88.389
b1891	b1937	88.313
b1071	b0765	88.293
b2125	b3224	88.25
b0788	b0789	88.164
b1987	b1008	88.154
b1384	b0346	88.099
b1303	b1306	88.042
b3684	b3679	88.036
b3119	b3562	87.917
b0571	b0574	87.868
b1987	b1920	87.867
b3842	b3470	87.771
b1712	b0435	87.734
b3905	b3329	87.558
b1892	b1760	87.498
b1922	b1742	87.486
b2491	b2487	87.451
b3119	b2849	87.411
b3963	b4125	87.403
b1892	b4109	87.389
b2479	b1104	87.368
b0761	b0762	87.336
b2125	b3225	87.321
b0483	b0482	87.302
b2852	b3047	87.299
b1214	b1208	87.288
b1658	b1849	87.284
b1299	b1422	87.254
b0435	b1810	87.228
b2805	b0791	87.199
b0375	b0258	87.172
b2125	b3934	87.144
b0900	b0901	86.989
b2479	b1103	86.983
b3906	b3329	86.798
b2707	b4239	86.789
b4043	b0799	86.786
b2805	b1002	86.68
b3905	b2918	86.626
b1563	b4599	86.617
b1526	b1789	86.548
b3906	b2918	86.534
b1987	b1010	86.519
b2248	b2245	86.38
b3119	b3563	86.348
b3961	b2896	86.307
b1987	b0828	86.136
b3190	b3639	86.124
b3906	b3138	86.118
b3912	b3911	86.079
b1892	b1566	86.06
b3905	b3907	85.987
b1506	b0691	85.985
b0294	b0137	85.917
b4498	b1819	85.898
b3711	b3906	85.881
b3556	b3163	85.868
b3067	b3931	85.84
b3481	b3480	85.822
b1891	b1071	85.802
b1213	b1208	85.786
b3555	b3494	85.754
b4539	b3021	85.752
b3481	b3476	85.697
b1658	b2476	85.362
b3119	b4552	85.362
b2869	b1308	85.334
b4539	b0225	85.33
b1891	b1885	85.264
b4366	b4365	85.215
b2017	b0225	85.2
b1987	b3661	85.137
b1799	b2799	85.044
b0487	b3491	85.022
b3711	b3944	85.006
b1422	b1299	84.887
b1922	b1950	84.868
b1422	b1298	84.788
b1658	b2499	84.778
b3067	b3932	84.774
b3481	b3478	84.724
b4293	b0583	84.606
b3555	b0897	84.559
b3357	b4558	84.544
b1712	b4581	84.537
b1506	b2071	84.487
b1658	b2313	84.446
b3555	b2097	84.446
b2869	b4118	84.438
b3067	b0015	84.399
b2707	b4240	84.399
b0375	b0603	84.373
b3905	b3533	84.273
b2852	b2368	84.169
b1384	b3453	84.153
b1891	b1070	84.037
b1735	b1736	83.997
b3684	b3576	83.967
b0346	b0598	83.946
b3022	b4599	83.932
b1739	b1064	83.906
b0435	b1712	83.896
b4539	b0119	83.895
b3783	b3704	83.891
b0294	b0138	83.872
b3711	b4210	83.86
b0080	b2091	83.778
b3481	b3477	83.769
b2537	b1612	83.764
b2125	b3222	83.752
b2409	b2933	83.708
b3934	b2126	83.702
b0346	b1611	83.678
b0272	b4603	83.618
b3711	b3104	83.596
b2805	b2799	83.578
b3934	b2125	83.529
b3067	b0473	83.527
b3905	b3141	83.521
b0399	b0397	83.51
b0413	b0415	83.422
b0487	b1661	83.328
b1040	b0856	83.283
b3067	b0014	83.281
b0487	b3513	83.246
b4043	b3813	83.243
b0346	b3845	83.22
b3783	b4557	83.199
b3071	b3937	83.185
b1512	b1443	83.148
b1213	b1209	82.983
b0272	b3174	82.979
b2805	b4189	82.96
b3067	b4142	82.924
b3954	b2043	82.913
b3516	b4377	82.908
b1739	b3024	82.871
b1422	b2463	82.866
b1642	b1180	82.835
b3067	b4143	82.778
b1891	b1950	82.764
b2479	b3858	82.742
b1564	b3021	82.722
b2217	b1832	82.702
b4539	b0461	82.696
b3190	b4147	82.668
b1658	b1062	82.619
b4205	b4017	82.581
b1564	b2377	82.572
b1987	b0830	82.554
b3906	b3327	82.541
b2125	b2149	82.476
b0080	b2094	82.406
b0080	b2093	82.305
b0080	b2095	82.294
b3067	b2614	82.291
b0080	b2092	82.262
b3071	b4324	82.249
b3481	b3479	82.213
b3261	b2606	82.187
b2017	b0461	82.181
b2980	b3995	82.143
b1853	b3934	82.122
b1987	b0831	82.052
b2127	b1428	82.05
b4324	b3071	82.033
b4118	b2219	81.934
b4205	b4047	81.869
b3067	b0492	81.839
b2409	b3668	81.699
b0346	b3846	81.658
b1563	b0225	81.499
b3905	b4101	81.384
b1563	b1667	81.383
b4300	b4304	81.382
b1739	b4051	81.365
b2856	b3047	81.363
b1531	b0356	81.316
b3423	b3425	81.307
b3897	b3080	81.303
b1891	b1904	81.263
b1303	b1307	81.194
b1658	b2312	81.162
b2869	b2146	81.139
b3188	b3085	81.135
b3067	b3687	80.932
b4102	b4099	80.915
b4118	b4357	80.9
b1422	b3995	80.881
b1892	b0764	80.877
b2409	b2930	80.856
b3118	b2708	80.795
b4118	b2877	80.751
b4300	b4305	80.71
b1187	b1186	80.697
b3555	b1004	80.613
b1422	b0598	80.593
b1040	b0855	80.527
b3555	b3098	80.519
b1988	b3519	80.495
b1892	b1044	80.487
b3753	b3748	80.472
b0676	b0097	80.465
b3555	b1003	80.429
b3094	b2017	80.402
b0603	b0375	80.277
b1512	b1444	80.188
b3119	b2850	80.142
b3190	b2939	80.101
b3555	b1953	80.025
b0272	b1692	79.993
b3897	b4341	79.805
b0768	b0644	79.782
b3906	b3140	79.764
b1987	b0829	79.708
b2805	b1799	79.677
b1658	b4246	79.628
b2869	b2341	79.595
b2125	b3223	79.594
b4357	b4118	79.564
b1384	b2341	79.517
b2805	b3885	79.495
b3094	b4539	79.454
b3934	b1853	79.371
b1892	b1194	79.342
b4292	b0583	79.329
b0080	b0735	79.264
b2981	b3900	79.26
b3684	b4184	79.201
b2852	b3119	79.126
b3555	b1188	79.095
b3555	b4149	79.088
b1497	b1498	79.086
b2409	b4589	78.948
b1040	b1264	78.93
b3190	b3390	78.912
b2869	b2220	78.909
b0487	b0486	78.9
b0272	b1666	78.854
b1422	b0720	78.811
b0357	b1531	78.763
b2869	b2535	78.761
b3906	b4210	78.725
b1712	b4214	78.669
b2869	b1205	78.651
b3067	b3343	78.602
b1422	b0118	78.552
b3711	b3138	78.522
b4299	b2800	78.508
b3357	b4243	78.486
b4043	b4347	78.393
b4102	b4094	78.358
b3555	b1646	78.317
b2125	b2150	78.215
b3357	b3150	78.131
b2869	b2805	78.129
b2125	b2148	78.115
b0413	b0414	78.107
b1891	b0763	78.091
b1564	b4599	78.078
b1299	b2980	78.077
b1739	b0643	78.069
b3060	b2111	78.067
b3684	b3377	78.01
b3190	b2171	78.005
b1422	b4216	77.975
b3119	b3765	77.968
b2537	b2844	77.899
b3202	b2779	77.896
b4357	b2800	77.89
b3905	b3136	77.875
b3520	b4366	77.871
b0080	b0733	77.858
b3516	b3491	77.833
b2805	b1426	77.721
b3119	b3896	77.716
b0080	b4515	77.697
b0346	b2342	77.695
b3261	b3165	77.656
b3753	b3873	77.579
b3118	b4471	77.578
b3783	b3784	77.566
b2805	b2869	77.497
b0080	b2096	77.431
b3190	b0434	77.343
b3067	b2592	77.336
b1922	b3072	77.297
b0272	b3545	77.286
b3555	b4045	77.256
b3516	b4378	77.247
b1422	b1020	77.184
b1384	b1611	77.146
b1422	b1384	77.107
b3094	b3130	77.103
b2537	b2463	77.099
b2017	b3094	77.013
b1563	b0461	77.01
b2561	b4623	76.95
b2125	b1621	76.93
b2980	b1299	76.918
b1531	b0357	76.899
b2479	b4144	76.897
b3555	b1836	76.87
b3711	b3989	76.858
b2980	b1298	76.856
b2479	b1539	76.837
b3202	b3053	76.788
b0272	b0991	76.714
b0272	b4635	76.704
b2125	b3221	76.688
b2852	b4586	76.633
b3118	b2789	76.603
b2805	b2521	76.573
b3906	b4029	76.57
b3555	b3153	76.564
b3022	b0461	76.55
b2479	b2293	76.509
b4299	b4266	76.496
b0487	b3507	76.486
b2856	b2345	76.476
b1658	b0033	76.414
b2856	b3442	76.402
b2805	b1308	76.316
b2479	b0134	76.274
b3753	b3752	76.156
b3022	b1667	76.151
b1384	b3081	76.057
b2706	b3117	76.017
b2856	b4048	76.004
b1422	b4069	75.976
b1506	b1576	75.926
b3684	b3720	75.921
b2220	b2876	75.875
b2856	b3048	75.871
b0375	b1168	75.83
b1422	b2844	75.786
b0080	b0734	75.779
b2105	b2106	75.779
b1891	b1082	75.772
b2805	b4139	75.716
b2479	b2007	75.715
b0817	b0991	75.692
b4118	b2876	75.66
b0487	b0485	75.59
b1384	b1422	75.58
b0487	b3515	75.537
b0272	b0188	75.527
b1506	b1503	75.499
b3202	b1613	75.493
b2869	b2147	75.473
b0318	b0321	75.459
b2220	b2875	75.447
b1040	b1265	75.441
b2706	b3115	75.43
b0889	b1602	75.333
b3190	b0171	75.275
b4113	b4114	75.241
b4357	b1498	75.228
b1891	b1083	75.212
b3067	b1321	75.21
b4043	b4059	75.184
b1712	b3103	75.155
b2805	b2800	75.141
b1512	b4227	75.136
b3555	b1784	75.122
b3202	b2926	75.118
b1506	b2626	75.114
b3555	b0812	75.101
b4205	b3615	75.095
b1892	b1926	75.089
b3067	b0439	75.071
b1658	b0337	74.925
b3842	b2559	74.906
b3422	b3394	74.879
b2409	b2647	74.816
b3753	b3750	74.814
b1658	b0336	74.764
b1712	b2417	74.763
b3555	b3012	74.757
b2537	b0221	74.756
b4299	b2875	74.748
b3934	b3752	74.741
b1987	b1919	74.738
b2805	b2803	74.736
b1853	b1621	74.647
b4205	b3048	74.527
b1526	b1525	74.522
b4118	b2869	74.482
b3094	b3129	74.424
b2537	b3995	74.408
b3897	b0035	74.39
b4292	b2211	74.39
b4000	b1809	74.375
b2220	b2869	74.317
b3555	b0384	74.232
b4299	b2869	74.224
b1987	b1917	74.214
b3556	b1557	74.206
b3520	b3721	74.192
b3190	b3703	74.153
b1922	b1891	74.137
b3512	b1661	74.132
b3905	b2917	74.119
b0487	b3514	74.113
b4366	b4615	74.097
b1040	b0751	74.066
b4539	b3094	74.031
b3954	b0689	74
b3555	b4269	73.993
b3555	b2809	73.954
b1712	b1268	73.942
b1422	b1297	73.871
b4299	b2877	73.816
b3555	b1957	73.803
b2491	b2222	73.797
b3973	b4150	73.721
b3357	b2288	73.708
b2079	b2078	73.696
b1071	b1891	73.689
b2805	b2876	73.659
b3022	b4550	73.656
b4299	b4267	73.652
b2869	b4512	73.642
b4299	b2876	73.639
b4116	b4079	73.614
b3897	b3137	73.571
b3022	b3293	73.536
b4000	b0440	73.517
b0676	b0098	73.514
b2220	b2877	73.5
b3119	b4586	73.445
b3418	b1594	73.398
b3604	b0268	73.382
b1299	b1020	73.378
b2706	b3116	73.339
b3905	b4029	73.317
b1214	b1209	73.317
b0346	b0349	73.307
b3202	b2925	73.287
b3067	b3178	73.242
b3842	b3183	73.23
b3711	b4029	73.222
b3516	b1661	73.196
b3202	b3919	73.192
b2869	b4299	73.184
b2531	b2523	73.153
b3210	b3209	73.11
b3067	b3686	73.091
b3520	b4526	73.089
b4182	b4183	73.061
b0272	b0243	73.044
b3188	b4011	73.024
b1658	b0032	73.014
b3934	b3750	72.997
b3961	b2914	72.956
b2980	b2341	72.94
b3711	b2918	72.934
b1922	b0765	72.926
b0435	b4214	72.861
b0603	b0141	72.805
b1735	b1737	72.799
b3783	b2828	72.798
b0768	b0646	72.785
b2805	b4188	72.723
b0208	b0209	72.649
b3961	b3964	72.63
b1594	b3418	72.616
b2856	b3120	72.593
b1526	b0709	72.543
b1563	b0119	72.509
b2561	b4281	72.48
b1739	b3555	72.475
b4300	b4565	72.445
b3555	b1678	72.41
b2248	b1616	72.396
b1071	b1937	72.381
b0294	b0135	72.358
b4102	b4249	72.348
b1564	b0225	72.343
b1563	b2631	72.327
b1339	b1338	72.268
b2017	b0956	72.204
b3188	b4626	72.133
b1658	b4064	72.068
b3190	b3611	72.058
b4102	b2983	72.056
b3188	b4274	72.056
b2220	b4118	72.009
b2531	b3414	72.006
b4000	b0565	71.988
b4212	b4211	71.984
b1799	b2805	71.975
b3585	b4652	71.9
b2980	b1297	71.844
b2707	b3225	71.802
b2017	b4550	71.758
b4118	b4189	71.735
b3119	b2854	71.733
b0375	b0139	71.717
b4366	b3520	71.674
b4102	b3329	71.667
b4124	b4125	71.634
b3555	b3099	71.629
b2079	b2074	71.607
b1739	b1725	71.574
b0768	b0533	71.566
b3783	b3705	71.556
b4118	b4188	71.531
b2856	b4462	71.45
b0080	b4498	71.426
b1071	b0764	71.406
b3555	b3530	71.383
b3022	b0119	71.351
b3906	b3026	71.305
b0435	b2666	71.252
b1799	b1205	71.195
b2706	b3708	71.188
b0694	b0696	71.154
b3555	b1955	71.089
b0889	b1686	71.023
b2707	b3224	71.004
b3119	b2645	70.991
b0683	b3781	70.898
b3188	b4625	70.883
b1506	b1361	70.862
b0603	b0717	70.852
b2125	b4089	70.814
b1712	b1267	70.76
b3842	b3184	70.76
b4118	b2220	70.753
b2697	b0923	70.744
b4004	b4306	70.737
b0357	b1530	70.643
b1642	b1249	70.641
b1712	b1952	70.611
b2017	b3293	70.59
b0889	b0754	70.578
b1799	b2535	70.575
b2125	b0268	70.574
b1658	b1704	70.53
b3071	b2522	70.492
b4390	b2501	70.487
b0375	b0290	70.455
b1284	b4596	70.437
b0629	b4204	70.416
b1564	b0461	70.41
b3119	b4622	70.387
b3555	b1732	70.344
b3555	b0865	70.318
b0817	b1242	70.313
b4539	b0956	70.247
b3842	b1344	70.246
b0305	b0304	70.242
b4118	b2875	70.231
b3897	b3062	70.216
b2017	b2631	70.211
b3555	b3097	70.206
b1040	b1263	70.206
b2017	b4501	70.188
b3905	b4098	70.13
b3094	b2016	70.103
b0294	b0217	70.07
b2980	b1020	70.052
b3357	b2287	70.043
b3067	b1322	70.016
b2125	b0758	70.012
b2869	b4357	69.964
b1892	b0763	69.932
b2980	b0118	69.896
b0294	b0139	69.855
b3261	b3230	69.83
b3555	b3448	69.731
b1799	b2341	69.722
b3520	b4615	69.714
b1512	b1440	69.682
b1712	b1726	69.657
b2127	b2137	69.631
b1299	b3995	69.6
b3905	b3140	69.553
b1969	b1916	69.54
b3674	b3675	69.525
b1658	b4244	69.521
b3094	b3022	69.382
b4539	b4501	69.365
b0413	b0416	69.338
b2479	b2478	69.316
b4118	b3001	69.314
b3555	b0753	69.311
b2980	b0720	69.292
b3555	b2127	69.282
b2409	b4475	69.272
b4102	b3904	69.254
b3190	b1782	69.231
b1658	b4245	69.225
b1735	b1738	69.121
b4366	b4648	69.115
b3060	b3518	69.09
b1071	b1072	69.087
b4300	b4301	69.084
b0435	b0968	69.06
b2707	b3708	69.054
b2805	b2398	69.031
b3906	b3215	69.03
b4299	b4268	68.971
b3067	b3066	68.948
b3938	b3939	68.908
b1988	b1596	68.866
b4357	b2219	68.859
b1512	b1441	68.841
b1384	b3451	68.838
b1564	b1667	68.828
b3906	b3216	68.804
b3889	b3585	68.795
b0413	b0422	68.784
b4498	b0080	68.779
b1071	b1904	68.769
b2220	b2800	68.747
b2125	b3528	68.718
b2856	b2850	68.664
b0683	b2617	68.629
b3422	b2710	68.594
b0694	b4513	68.568
b3131	b4595	68.566
b3556	b0990	68.545
b3963	b2897	68.519
b0440	b4000	68.511
b3711	b3532	68.465
b3261	b3189	68.406
b0889	b1687	68.395
b3094	b1060	68.37
b1891	b1949	68.336
b4390	b0932	68.301
b0034	b1588	68.239
b2217	b1176	68.226
b3934	b3749	68.216
b1422	b3962	68.202
b0676	b0677	68.149
b3422	b4082	68.109
b3422	b2987	68.102
b2707	b3117	68.078
b3357	b1764	67.979
b1071	b1074	67.974
b1040	b1262	67.94
b3783	b2827	67.939
b3071	b2043	67.917
b0817	b1562	67.908
b0346	b1298	67.89
b3684	b2775	67.846
b3555	b1478	67.837
b1608	b0877	67.815
b0603	b0136	67.8
b1130	b1129	67.746
b2805	b3403	67.746
b3190	b3260	67.729
b2437	b2438	67.721
b3190	b3261	67.712
b0346	b4512	67.651
b1477	b0226	67.625
b3067	b3498	67.589
b1384	b4216	67.582
b1988	b1488	67.565
b2125	b4055	67.558
b3067	b4140	67.519
b3555	b4107	67.517
b2839	b3531	67.502
b1916	b1969	67.497
b0435	b1586	67.439
b0435	b1837	67.393
b1853	b4089	67.343
b3604	b2703	67.339
b4300	b4303	67.324
b2437	b2544	67.28
b4357	b2876	67.221
b1071	b0763	67.175
b3082	b4623	67.157
b1530	b0356	67.134
b4324	b3954	67.076
b0272	b0536	67.053
b3905	b4249	67.045
b2220	b1498	67.027
b0768	b0530	67.024
b3897	b4080	67.018
b1422	b0721	66.993
b3118	b2706	66.986
b1853	b0651	66.975
b2980	b0221	66.975
b1384	b0221	66.949
b1642	b1179	66.913
b3555	b1259	66.892
b2980	b2150	66.881
b1712	b3291	66.875
b0889	b0907	66.848
b1071	b1073	66.804
b1987	b1918	66.804
b3954	b4324	66.799
b3973	b3412	66.778
b0788	b2131	66.777
b3202	b2415	66.766
b1477	b3022	66.73
b2217	b1651	66.723
b3604	b2702	66.72
b3022	b3094	66.716
b3555	b1967	66.708
b2805	b0963	66.612
b4205	b3047	66.598
b1071	b1076	66.593
b0034	b1587	66.578
b2125	b4240	66.568
b4089	b2125	66.547
b1299	b2537	66.529
b3604	b2844	66.517
b0375	b0563	66.494
b2706	b4036	66.432
b4539	b2631	66.43
b1658	b0945	66.402
b4390	b1647	66.39
b3711	b3533	66.389
b3684	b3678	66.381
b3261	b4203	66.375
b4118	b1002	66.374
b0889	b1761	66.373
b3868	b3869	66.368
b4102	b4028	66.368
b3934	b3751	66.364
b4089	b2126	66.327
b0346	b0221	66.307
b1531	b0355	66.307
b3842	b1627	66.299
b0346	b3995	66.297
b3261	b3294	66.261
b2409	b2710	66.253
b4089	b1853	66.227
b1422	b2342	66.217
b3954	b2451	66.192
b2707	b3115	66.189
b0889	b0112	66.182
b1422	b0722	66.145
b2125	b4239	66.126
b0603	b1471	66.124
b1499	b1350	66.123
b2409	b4277	66.117
b4324	b2145	66.089
b0889	b0197	66.066
b3973	b2321	66.04
b1506	b1579	65.99
b1040	b2307	65.98
b2163	b2165	65.967
b4539	b3293	65.943
b3082	b2912	65.936
b1739	b1449	65.92
b2015	b0966	65.885
b2479	b2564	65.876
b3897	b3900	65.855
b2125	b0679	65.841
b0034	b1589	65.823
b3753	b2964	65.788
b2869	b3087	65.785
b3905	b4100	65.777
b3067	b3635	65.773
b3973	b3822	65.769
b2706	b4035	65.764
b2409	b2270	65.697
b1477	b2295	65.689
b0346	b1299	65.681
b2707	b4055	65.677
b3604	b2704	65.669
b3418	b3417	65.633
b2537	b1298	65.602
b2537	b1299	65.595
b3022	b0225	65.578
b3210	b0963	65.567
b3604	b2705	65.553
b2707	b3222	65.529
b0889	b1920	65.506
b3684	b3577	65.495
b3082	b4640	65.441
b3963	b3843	65.43
b0162	b3125	65.388
b3190	b0406	65.382
b1712	b2696	65.349
b2491	b2488	65.333
b4102	b4504	65.333
b1422	b1805	65.332
b2805	b2426	65.322
b1499	b1504	65.29
b0272	b4608	65.26
b3555	b3003	65.256
b2852	b2345	65.253
b3963	b0963	65.246
b2697	b1175	65.243
b2479	b0711	65.228
b1422	b3845	65.186
b3118	b2788	65.17
b2125	b3750	65.166
b2980	b3528	65.136
b3905	b4097	65.103
b2869	b2521	65.097
b1040	b0857	65.014
b0294	b0303	64.995
b0375	b1575	64.965
b4118	b4119	64.964
b0889	b2913	64.95
b0788	b1462	64.945
b3842	b2832	64.932
b0889	b3661	64.929
b3674	b3677	64.926
b2479	b0712	64.903
b2015	b4199	64.893
b2127	b0790	64.873
b1739	b2665	64.872
b1071	b1075	64.846
b2805	b2875	64.828
b3422	b3900	64.778
b1987	b3519	64.752
b0768	b0645	64.742
b1422	b0729	64.717
b4480	b3857	64.676
b0768	b0531	64.663
b0034	b1541	64.653
b3022	b2631	64.592
b3190	b3065	64.545
b3060	b0621	64.508
b2248	b2740	64.498
b2127	b1668	64.489
b2479	b1251	64.483
b0487	b4493	64.449
b2706	b2239	64.443
b1642	b0483	64.441
b0788	b0581	64.441
b0768	b0648	64.416
b1422	b0724	64.414
b4205	b4145	64.411
b3261	b3636	64.397
b2980	b3962	64.377
b0483	b0627	64.369
b2706	b2240	64.353
b2479	b1105	64.352
b2125	b2707	64.324
b1564	b0119	64.317
b0683	b2042	64.31
b1506	b1362	64.307
b0346	b1297	64.304
b0272	b0149	64.296
b1564	b2631	64.282
b4205	b4495	64.247
b3190	b3193	64.233
b3118	b2787	64.206
b3555	b4135	64.194
b1477	b1564	64.177
b3555	b1258	64.166
b1530	b0357	64.153
b1422	b3846	64.116
b4539	b4550	64.066
b1512	b3588	64.046
b2151	b1621	64.036
b2706	b4034	64.012
b2220	b3001	63.989
b2125	b3752	63.984
b3119	b3721	63.977
b0889	b1251	63.976
b2399	b2426	63.968
b0272	b1562	63.949
b4118	b1426	63.918
b3906	b2917	63.895
b1506	b2376	63.889
b2127	b0789	63.885
b2869	b2597	63.849
b1987	b0801	63.828
b0487	b3516	63.762
b3555	b1449	63.722
b0435	b0965	63.707
b2664	b2659	63.696
b1422	b0723	63.685
b3190	b0436	63.62
b0768	b0985	63.613
b3067	b3179	63.576
b2248	b1433	63.54
b3119	b2851	63.537
b2015	b3565	63.52
b4089	b3749	63.497
b3190	b3704	63.488
b1853	b4055	63.483
b1214	b1210	63.465
b1339	b1335	63.459
b1987	b3941	63.447
b2707	b3116	63.432
b2015	b1931	63.427
b2706	b4033	63.406
b1214	b1213	63.332
b2697	b3296	63.297
b1422	b2587	63.278
b3261	b2171	63.262
b2697	b0921	63.25
b3604	b4239	63.225
b0889	b1919	63.217
b0487	b3508	63.216
b2706	b3118	63.163
b2707	b0651	63.163
b0375	b1352	63.147
b3604	b2126	63.124
b2537	b3081	63.117
b2213	b2212	63.109
b3094	b2377	63.099
b1891	b1421	63.094
b2127	b0897	63.074
b3897	b3422	63.073
b0889	b0750	63.06
b4324	b2144	63.033
b2869	b4139	63.012
b3674	b3676	63
b2537	b1398	62.972
b3906	b3563	62.959
b0629	b3615	62.951
b1299	b0346	62.93
b3188	b3862	62.914
b2707	b3223	62.909
b2491	b2485	62.889
b3188	b4647	62.883
b3753	b3751	62.877
b0889	b1918	62.868
b3963	b3844	62.829
b3555	b1927	62.81
b3082	b1600	62.795
b3954	b3698	62.762
b3783	b3030	62.75
b4260	b4261	62.745
b3585	b3086	62.739
b1987	b1596	62.736
b0889	b1662	62.727
b2405	b4640	62.721
b3190	b3194	62.679
b3555	b3522	62.66
b0294	b0136	62.658
b2664	b1487	62.625
b3418	b2091	62.599
b1739	b4127	62.591
b1739	b4126	62.589
b3067	b0631	62.58
b2217	b1175	62.578
b3512	b4592	62.573
b3418	b3416	62.508
b1892	b1937	62.476
b3905	b2919	62.464
b2707	b2125	62.46
b3684	b3379	62.451
b0076	b0107	62.382
b3261	b3637	62.375
b2706	b2242	62.37
b2707	b2126	62.366
b0483	b1177	62.332
b1892	b1950	62.329
b2220	b2799	62.298
b3954	b4016	62.261
b1422	b1136	62.256
b2706	b2243	62.173
b3022	b1477	62.148
b4357	b2877	62.134
b1526	b0513	62.109
b1040	b1260	62.082
b3067	b3414	62.06
b3210	b3887	62.05
b3684	b4556	62.02
b1642	b1177	62.003
b0788	b1217	61.995
b3190	b0637	61.987
b3555	b4411	61.984
b4182	b3074	61.975
b1422	b4512	61.97
b2706	b4032	61.959
b3555	b1482	61.953
b3422	b2225	61.948
b1477	b1563	61.944
b2706	b3709	61.883
b3520	b3765	61.872
b0483	b1642	61.859
b1563	b4550	61.837
b3119	b2339	61.81
b0889	b0077	61.805
b2697	b0180	61.75
b0346	b4216	61.737
b3422	b4080	61.73
b2706	b2241	61.725
b3783	b3650	61.702
b4401	b4402	61.697
b0683	b0172	61.677
b3906	b3136	61.675
b2537	b1297	61.648
b2217	b0222	61.643
b0162	b3127	61.624
b0162	b3126	61.6
b2707	b1853	61.591
b3783	b3651	61.59
b1799	b4512	61.577
b0889	b4144	61.54
b1987	b4013	61.51
b2706	b3926	61.51
b2697	b3298	61.435
b1506	b2110	61.433
b2151	b3873	61.43
b2697	b3297	61.424
b3405	b3406	61.423
b0346	b1612	61.42
b3711	b1122	61.391
b3906	b3562	61.371
b2697	b1176	61.359
b2405	b1025	61.357
b3702	b3464	61.338
b2664	b2662	61.336
b2479	b0166	61.324
b2125	b3708	61.323
b1506	b2335	61.319
b3357	b3356	61.31
b1499	b1579	61.27
b3555	b3548	61.268
b1922	b1892	61.235
b1739	b2097	61.227
b3897	b2987	61.203
b3190	b0125	61.134
b2707	b3221	61.133
b3190	b4557	61.132
b4390	b2380	61.128
b1799	b1308	61.119
b1071	b1892	61.105
b0889	b0078	61.101
b2409	b1407	61.085
b0272	b0387	61.048
b4299	b1002	61.028
b3210	b3208	61.011
b2735	b2739	61.003
b3842	b3162	60.999
b4000	b3357	60.997
b1071	b1949	60.966
b0889	b3433	60.939
b3585	b3889	60.938
b0817	b4603	60.931
b0817	b0387	60.928
b3889	b3584	60.924
b2127	b1732	60.921
b3190	b3195	60.911
b2664	b1748	60.909
b2852	b3442	60.883
b4205	b1936	60.878
b2561	b4282	60.862
b3889	b3890	60.862
b0483	b1249	60.833
b2981	b2985	60.795
b1040	b2308	60.795
b4135	b1064	60.76
b4089	b3752	60.742
b3512	b0978	60.729
b3555	b2602	60.728
b3067	b4361	60.715
b0889	b0075	60.698
b3357	b4000	60.67
b3684	b3378	60.628
b3082	b4281	60.613
b1853	b2707	60.609
b1563	b1477	60.606
b0889	b3213	60.584
b3555	b4126	60.559
b2220	b3087	60.512
b1512	b4485	60.479
b1642	b1726	60.432
b0272	b2249	60.427
b2127	b3003	60.397
b1658	b2497	60.393
b1299	b1189	60.339
b4118	b1308	60.291
b0889	b0829	60.287
b3119	b3047	60.263
b0346	b1020	60.263
b2805	b2877	60.238
b1299	b1190	60.186
b1526	b1616	60.185
b2664	b1488	60.148
b4191	b3154	60.129
b3963	b3961	60.124
b3094	b2630	60.115
b1564	b4550	60.098
b0483	b1180	60.085
b3555	b4127	60.077
b1564	b1477	60.047
b3555	b1795	60.014
b2697	b3295	59.991
b0294	b3446	59.968
b0889	b0831	59.96
b2980	b1805	59.921
b3684	b3722	59.898
b3905	b3328	59.883
b0375	b0303	59.87
b2684	b3972	59.865
b3202	b3430	59.864
b1477	b1446	59.845
b1477	b0225	59.827
b4390	b2502	59.816
b3060	b1672	59.815
b1799	b2219	59.8
b1508	b2782	59.79
b0346	b0351	59.765
b1071	b1880	59.764
b2664	b1745	59.756
b3190	b3185	59.754
b2248	b1387	59.75
b0076	b0045	59.732
b4182	b4474	59.728
b1071	b1950	59.724
b2248	b3882	59.711
b3520	b2854	59.705
b3905	b3026	59.7
b4102	b3136	59.689
b4004	b4479	59.682
b2664	b1746	59.673
b3190	b3192	59.646
b0788	b1668	59.643
b0889	b3829	59.622
b2409	b2353	59.617
b1891	b1890	59.589
b3842	b1628	59.585
b0272	b2469	59.581
b1987	b0860	59.546
b1799	b2597	59.544
b2664	b1744	59.533
b2079	b2075	59.532
b2125	b3751	59.518
b4063	b4366	59.502
b4479	b4306	59.489
b3897	b2933	59.486
b3202	b3429	59.483
b2697	b0922	59.482
b3585	b3587	59.482
b1422	b0221	59.476
b3210	b1765	59.473
b1739	b1480	59.467
b2573	b0786	59.446
b3702	b4374	59.437
b3604	b2125	59.434
b1570	b4255	59.409
b3210	b4125	59.404
b2664	b1747	59.402
b0076	b0601	59.397
b2664	b2661	59.371
b0435	b3103	59.365
b1892	b1885	59.355
b0889	b3172	59.33
b3585	b3898	59.307
b0162	b3124	59.287
b1499	b1347	59.258
b3071	b3244	59.242
b4102	b2643	59.24
b0889	b3774	59.224
b3842	b3965	59.181
b1071	b1078	59.162
b4479	b4004	59.146
b3082	b1599	59.132
b4324	b3244	59.114
b0483	b1585	59.109
b2125	b3604	59.097
b2220	b1002	59.095
b3905	b3138	59.053
b4390	b3431	59.038
b3202	b3431	59.025
b0889	b0860	59.016
b3202	b3432	59.011
b1987	b2818	58.984
b4366	b4293	58.967
b1477	b4539	58.967
b2248	b2357	58.96
b0889	b3212	58.959
b0889	b2818	58.958
b4043	b1860	58.931
b3060	b3573	58.928
b2697	b3300	58.917
b2706	b3927	58.916
b3897	b2356	58.898
b1040	b1261	58.887
b4182	b2770	58.887
b1040	b3523	58.879
b0889	b3523	58.871
b3082	b2863	58.867
b3897	b2454	58.851
b2399	b4118	58.821
b2399	b1308	58.819
b2127	b2302	58.809
b0162	b3128	58.807
b3934	b0759	58.791
b1563	b4406	58.776
b2405	b2305	58.75
b3905	b3710	58.748
b4396	b4398	58.746
[truncated: 14,384 more rows]

## Sheet: DREAM5_community_network
Supplementary Dataset S3, Related to Figure 2. DREAM5Community Network
tf	target	weight
b4043	b2699	0.873462
b1512	b1516	0.873045
b3555	b2302	0.871165
b3555	b2672	0.868913
b3555	b1478	0.868592
b3512	b0485	0.868238
b3555	b2464	0.866133
b4043	b1848	0.865547
b3555	b4376	0.86481
b3555	b3239	0.864773
b3516	b3512	0.863821
b3555	b2665	0.863789
b1922	b1074	0.861841
b3555	b3024	0.860967
b1512	b1511	0.860921
b3555	b3362	0.860413
b3512	b3513	0.859848
b3555	b1897	0.858609
b3512	b3508	0.857558
b3555	b1953	0.857154
b3555	b4045	0.857079
b3555	b2080	0.856514
b3555	b1259	0.855943
b4293	b0593	0.855421
b3555	b1836	0.85409
b3261	b3260	0.853001
b1922	b1921	0.852196
b3512	b1493	0.852168
b2479	b2480	0.852152
b3512	b3511	0.851794
b3512	b3517	0.85175
b4293	b0595	0.851603
b3555	b2266	0.850916
b1823	b1824	0.85083
b3555	b1646	0.850298
b3022	b3021	0.84984
b1739	b1004	0.849444
b3512	b3506	0.848912
b4116	b4115	0.848635
b3601	b3600	0.847553
b1922	b1944	0.847527
b1988	b1987	0.846495
b3555	b2660	0.846362
b1071	b1922	0.846206
b3555	b1258	0.845768
b3555	b1051	0.845282
b1040	b1038	0.844291
b3555	b4518	0.843404
b1892	b1891	0.843133
b3783	b3030	0.842884
b3118	b3117	0.842545
b4293	b4511	0.842112
b3190	b3189	0.841873
b1739	b2266	0.841347
b3555	b2086	0.841275
b1922	b1070	0.840106
b3555	b3494	0.839502
b1988	b1012	0.838585
b2869	b2876	0.838165
b1512	b1513	0.837506
b3555	b2465	0.836585
b1339	b1338	0.836439
b1512	b1517	0.836348
b1306	b1307	0.835678
b3512	b3509	0.834614
b3555	b1783	0.832267
b1739	b3099	0.831772
b2697	b3296	0.831554
b1922	b1078	0.83081
b1739	b1482	0.830737
b1071	b4109	0.830702
b1299	b1298	0.829453
b3190	b2041	0.829109
b1071	b1070	0.828651
b3190	b3255	0.82855
b0357	b0356	0.828142
b1071	b1889	0.82808
b3555	b3012	0.828035
b3555	b2809	0.827773
b1739	b3098	0.827561
b1305	b1304	0.827423
b3190	b2034	0.827393
b0435	b1952	0.827364
b3604	b3603	0.827298
b1922	b1946	0.827201
b3555	b0897	0.826522
b1608	b1609	0.826403
b3520	b3659	0.825947
b0435	b1195	0.825739
b4498	b2091	0.825538
b2856	b2858	0.825503
b2127	b2302	0.825442
b3023	b3024	0.824059
b1739	b1003	0.823686
b1988	b1011	0.823501
b2669	b2972	0.822484
b4293	b0584	0.822412
b3555	b0753	0.822101
b1071	b0763	0.821845
b0487	b0486	0.821727
b1988	b1932	0.821505
b1739	b0865	0.821488
b4043	b1061	0.82144
b3512	b1492	0.821065
b3702	b3701	0.820926
b2684	b2683	0.820881
b3190	b0474	0.820483
b2697	b0176	0.819966
b3418	b4034	0.81967
b2573	b2572	0.819623
b4000	b1175	0.819622
b3512	b3507	0.819305
b3555	b3153	0.818937
b3190	b1831	0.818865
b0413	b0414	0.818684
b0064	b1901	0.81865
b4498	b2092	0.818528
b1071	b1890	0.818307
b0435	b4411	0.817975
b3783	b3705	0.817751
b0889	b0166	0.817714
b2531	b2530	0.817246
b3604	b3605	0.817187
b2667	b2668	0.817003
b3906	b3907	0.816923
b0313	b0312	0.816827
b2531	b2529	0.81668
b1071	b1923	0.816669
b1988	b0450	0.816436
b2479	b3610	0.816291
b4293	b4367	0.816048
b1422	b2587	0.81565
b1071	b1082	0.815559
b2531	b2528	0.815174
b3190	b2316	0.815035
b4043	b4044	0.814866
b0487	b1000	0.814805
b3555	b1188	0.814655
b3202	b3203	0.814558
b2697	b0180	0.814441
b3555	b1957	0.814319
b3555	b1482	0.81414
b1339	b1337	0.81379
b1014	b1015	0.813221
b1739	b4376	0.812905
b3261	b1126	0.812692
b1739	b2080	0.812657
b2684	b2034	0.81243
b2217	b2216	0.812236
b1739	b0453	0.810687
b3190	b3194	0.810671
b1739	b1064	0.810668
b4260	b4259	0.810203
b4000	NA	0.8102
b0020	b0019	0.810157
b1922	b1082	0.810137
b0435	b1810	0.810073
b4000	b0440	0.809805
b3702	b3632	0.809788
b1735	b1736	0.808992
b4292	b0596	0.808881
b1071	b1742	0.808849
b3261	b2171	0.808779
b1658	b2499	0.808715
b3555	b3522	0.8085
b1299	b1300	0.808486
b3520	NA	0.80831
b3555	b1166	0.808273
b3118	b3115	0.807853
b3190	b2746	0.807572
b3410	b3409	0.807377
b0683	b4637	0.80716
b2697	b2513	0.807042
b4293	b3006	0.806698
b3190	b3625	0.806674
b4293	b4292	0.80649
b3555	b0453	0.806038
b3202	b3204	0.805799
b3555	b4411	0.805127
b2409	b4696	0.804997
b3067	b3401	0.804938
b2127	b1519	0.804682
b2399	b2398	0.804563
b2805	b1976	0.804402
b0487	b0999	0.804333
b3292	b3293	0.804077
b4043	b1861	0.803342
b3190	b3640	0.803322
b1739	b0812	0.80317
b1988	b1006	0.803083
b1739	b4149	0.803079
b1988	b1010	0.803007
b3783	b3784	0.802842
b1040	b1039	0.802184
b2697	b2514	0.802171
b3555	b4269	0.801945
b3190	b3611	0.801359
b2687	b2688	0.801159
b0889	b0031	0.801089
b3261	b3705	0.800744
b3082	b3083	0.80058
b0272	b0188	0.800523
b3190	b3999	0.799914
b3520	b2354	0.799673
b1508	b1507	0.79962
b1563	b1564	0.799375
b0796	b0795	0.799348
b3190	b3703	0.799305
b3190	b2320	0.799289
b4293	b1705	0.799122
b2697	b2216	0.798414
b1512	b1518	0.798207
b0435	b0384	0.798203
b0487	b4187	0.797643
b3674	b4028	0.797467
b3783	b3785	0.797443
b3119	b3120	0.797439
b4293	b2155	0.797421
b4118	b4189	0.797419
b3190	b3639	0.797159
b3702	b3700	0.797104
b3190	b2891	0.79675
b4043	b0958	0.796617
b3190	b2939	0.796597
b1339	b1343	0.796499
b3190	b3390	0.796239
b2805	b3885	0.796203
b0357	b0355	0.796195
b1658	b0523	0.795479
b2248	b2357	0.795348
b3190	b2033	0.794883
b1399	b1400	0.794784
b3190	b2317	0.794744
b4000	b3836	0.794508
b4327	b4328	0.794436
b3190	b3193	0.794282
b3190	b3424	0.794002
b0571	b0575	0.79354
b3190	b2951	0.793394
b2697	b3733	0.792834
b3119	b2850	0.792745
b3783	b3250	0.792503
b1071	b0764	0.792372
b3190	b0125	0.792235
b2869	b1002	0.792225
b2869	b2877	0.792182
b1608	b0877	0.791908
b3202	b3053	0.791762
b2684	b0578	0.791681
b3118	b3116	0.791494
b1305	b4050	0.791479
b0435	b2666	0.791217
b4327	b4329	0.791027
b1739	b2660	0.79088
b4293	b1452	0.790723
b3190	b2952	0.790314
b1071	b1885	0.790206
b1071	b1566	0.790059
b3261	b1131	0.789956
b3190	b1091	0.789718
b1305	b1306	0.789611
b3556	b3163	0.788923
b3261	b4203	0.788854
b3190	b3002	0.788838
b0313	b0314	0.788167
b1071	b1194	0.788075
b3906	b3141	0.788009
b3556	b0990	0.787985
b3512	b0980	0.787814
b0889	b0907	0.787351
b3067	b3178	0.787256
b1922	b1076	0.787208
b1531	b1530	0.787022
b2127	b2086	0.786867
b3190	b3185	0.786849
b3711	b3710	0.786566
b0435	b0965	0.78656
b4043	b2617	0.786172
b1969	b1457	0.785966
b3555	b1449	0.785686
b2664	b2663	0.785595
b1988	b1007	0.785318
b3190	b3197	0.785162
b3190	b4147	0.785114
b3190	b2185	0.784797
b4293	b4567	0.784445
b2537	b1415	0.784434
b4293	b0804	0.784434
b3783	b3256	0.784278
b2479	b1740	0.784232
b3512	b0486	0.784138
b1658	b2313	0.784085
b3261	b2014	0.784048
b1422	b0721	0.784018
b1214	b1233	0.784
b1987	b2012	0.783674
b1739	b3361	0.78337
b1739	b1795	0.783032
b1563	b1562	0.783018
b3783	b3704	0.782764
b0676	b0677	0.78271
b3190	b0168	0.782704
b2127	b3102	0.782629
b2479	b3887	0.782524
b4539	b2016	0.782474
b2869	b3001	0.782154
b1922	b1073	0.782107
b3190	b1727	0.781818
b1040	b1037	0.78154
b0162	b3125	0.781408
b0435	b4598	0.781241
b1214	b1215	0.780986
b3190	b2319	0.780795
b4292	b0592	0.780641
b3261	b2027	0.780509
b3555	b3448	0.78044
b3190	b0737	0.780429
b1739	b4051	0.780296
b3190	b0630	0.780183
b3555	b2659	0.780007
b3190	b3170	0.77985
b3190	b3630	0.779633
b4000	b1094	0.779582
b1922	b1071	0.779357
b3190	b0469	0.779256
b2664	b2662	0.779218
b2741	b3336	0.778894
b2684	b2685	0.778796
b2127	b2602	0.778746
b1739	b3024	0.778662
b3190	b1204	0.778522
b0435	b1431	0.778168
b2017	b4539	0.778143
b2409	b2933	0.777928
b3783	b2890	0.777839
b1739	b4127	0.777698
b4479	b4195	0.777141
b4113	b4114	0.776945
b1739	b4135	0.776698
b3118	b2876	0.776669
b2248	b2139	0.776634
b3190	b3739	0.776523
b2706	b2703	0.776523
b4293	b3005	0.776355
b2669	b0833	0.776247
b0113	b0628	0.776212
b2706	b2705	0.776046
b0440	b4000	0.775681
b3357	b3356	0.775522
b1339	b1335	0.77547
b1922	b1075	0.775453
b4292	b1019	0.775448
b3190	b0471	0.775227
b4260	b3192	0.775049
b1649	b1650	0.774933
b3190	b2351	0.774228
b2127	b4107	0.774226
b3906	b3710	0.774215
b2127	b1815	0.774199
b3261	b0023	0.774195
b1922	b1072	0.774133
b2479	b3858	0.77412
b2697	b0921	0.773291
b3261	b2606	0.773215
b4182	b2770	0.773114
b2213	b2475	0.772977
b3906	b3215	0.772754
b4260	b2743	0.772457
b3060	b2111	0.772378
b0487	b4377	0.772354
b4398	b4397	0.771741
b1922	b1891	0.771469
b3684	b3576	0.77141
b2706	b2702	0.771388
b1922	b1947	0.771194
b3261	b4375	0.771158
b1922	b1080	0.770968
b1739	b4126	0.770968
b1922	b1077	0.770946
b3555	b2602	0.770739
b3190	b3065	0.770721
b1922	b1943	0.770715
b2479	b2415	0.770576
b0889	b1261	0.770541
b1922	b1939	0.770454
b1922	b1945	0.770399
b2624	b2361	0.76992
b1922	b1942	0.769698
b3783	b3650	0.769678
b3261	b3294	0.769254
b3520	b4636	0.769183
b2852	b2854	0.769158
b3190	b0637	0.76907
b2869	b2535	0.769042
b4000	b2697	0.768898
b2127	b1927	0.768814
b1739	b0643	0.768687
b3190	b3833	0.76865
b3190	b3836	0.768567
b0272	b1666	0.768458
b2248	b2062	0.768035
b1305	b1307	0.767961
b4293	b1252	0.767241
b3190	b2066	0.767191
b2741	b2665	0.767175
b2479	b0166	0.766911
b2248	b2358	0.766789
b4357	b4118	0.766424
b1130	b1583	0.766355
b3261	b3871	0.766336
b1922	b1904	0.766268
b2684	b2595	0.766196
b3783	b3388	0.765817
b3261	b2498	0.765796
b3555	b4248	0.765778
b3261	b3256	0.765405
b1658	b1686	0.765316
b3555	b4568	0.764889
b1739	b0786	0.764858
b1658	b0522	0.7647
b1564	b1563	0.764643
b3555	b4263	0.764486
b3422	b4083	0.764484
b3555	b4336	0.764197
b4292	b4293	0.763966
b4293	b0597	0.763762
b2409	b3953	0.763669
b3190	b2953	0.763322
b1739	b2672	0.762618
b3190	b2039	0.762463
b3190	b0632	0.762339
b4292	b0805	0.762272
b3520	b3323	0.762267
b3190	b0171	0.762107
b2697	b3186	0.762059
b3261	b3311	0.762058
b2707	b2708	0.761935
b3512	b3510	0.761874
b4000	b2007	0.761865
b0623	b3672	0.761852
b3190	b2350	0.761577
b3512	b0978	0.761494
b2437	b2770	0.761491
b2015	b4199	0.761484
b1071	b1883	0.761461
b3190	b3251	0.761413
b3190	b3261	0.761253
b4043	b4618	0.761105
b2697	b1175	0.761059
b2741	b2672	0.760553
b3190	b2792	0.760538
b2017	b1564	0.760386
b1130	b1129	0.760308
b0435	b0968	0.760269
b0399	b0400	0.760257
b3190	b2038	0.76013
b0889	b0565	0.760115
b0889	b0754	0.759858
b4000	b4571	0.75975
b2706	b3115	0.759719
b1739	b2665	0.759697
b0162	b2789	0.759658
b3418	b1817	0.759656
b3357	b3736	0.759656
b3512	b1000	0.759573
b4292	b0588	0.759508
b2869	b2800	0.759497
b3906	b3331	0.759479
b3261	b0238	0.759469
b3190	b4375	0.759213
b0889	b0927	0.759198
b2856	b2849	0.759112
b3190	b2330	0.759093
b1739	b0871	0.759092
b3555	b3548	0.759092
b1739	b2809	0.758644
b3190	b0434	0.758616
b4116	b2729	0.758592
b3512	b4187	0.758479
b3422	b3693	0.758323
b2409	b2930	0.758223
b4498	b2095	0.758187
b3783	b3387	0.758175
b3261	b1876	0.758167
b2127	b2129	0.758062
b1334	b1335	0.758024
b0313	b0311	0.757743
b3190	b0738	0.757713
b4264	b4265	0.757608
b3190	b0184	0.757533
b4000	b3736	0.757398
b3783	b3780	0.757354
b3905	b3902	0.757197
b1922	b1941	0.757177
b2381	b2380	0.757167
b1214	b1213	0.757108
b4000	b2480	0.757103
b2980	b1422	0.757079
b1969	b1968	0.757049
b3190	b0143	0.757023
b4182	b4105	0.757013
b4292	b0589	0.756941
b1922	b1948	0.756894
b3897	b3900	0.756664
b3190	b3385	0.756587
b3711	b3989	0.756524
b1071	b1888	0.756124
b3357	b3495	0.756028
b3261	b2508	0.755931
b3261	b0469	0.755765
b1071	b1421	0.755456
b1739	b3100	0.755428
b1071	b1925	0.755363
b3118	b1498	0.75514
b3190	b2828	0.754819
b2980	b3846	0.75465
b2852	b2850	0.754495
b1799	b2341	0.754441
b4000	b1324	0.754228
b0375	b0254	0.754116
b3190	b3187	0.754004
b1922	b1938	0.75397
b3202	b2494	0.753871
b3906	b3905	0.753769
b0113	b0114	0.75357
b3783	b2828	0.753464
b4116	b4071	0.753424
b1922	b1940	0.753391
b3520	b3723	0.753271
b3261	b0967	0.752997
b1922	b1079	0.752948
b3118	b2219	0.752854
b3190	b1133	0.75281
b2127	b3530	0.752781
b2697	b3149	0.752645
b2697	b0741	0.75259
b3422	b2489	0.752499
b1922	b1081	0.752487
b3684	b3683	0.752418
b3357	b4314	0.752383
b3897	b3901	0.752072
b3190	b1092	0.752006
b3190	b2300	0.751887
b1071	b1887	0.751626
b4293	b2674	0.751465
b3357	b3737	0.751369
b0900	b0551	0.751215
b3684	b3679	0.751103
b1071	b1882	0.751011
b3261	b1722	0.750983
b1040	b0075	0.750945
b0162	b3126	0.750792
b2479	b3850	0.750704
b3906	b2645	0.750618
b1922	b1044	0.750402
b3190	b3260	0.75037
b1071	b3525	0.750221
b3190	b4226	0.75004
b4293	b0594	0.75001
b0435	b0581	0.74998
b3783	b3786	0.749698
b3190	b2299	0.749643
b3783	b2569	0.749578
b1988	b1009	0.749458
b0034	b1587	0.749455
b2697	b0184	0.749454
b2707	b2706	0.749429
b2624	b1348	0.749228
b1922	b1925	0.749118
b3684	b3801	0.749115
b4293	b1018	0.748961
b2869	b2584	0.748948
b2697	b1093	0.748868
b3422	b4082	0.748832
b1969	b1916	0.748724
b3190	b2962	0.748663
b3555	b1732	0.748585
b3684	b3647	0.748073
b0889	b3766	0.748009
b0889	b1603	0.747862
b1306	b1305	0.747813
b2127	b1897	0.747713
b2531	b3414	0.747555
b3912	b1105	0.747539
b1422	b1777	0.747514
b2399	b1902	0.747367
b1922	b1879	0.747218
b2369	b2605	0.747209
b3118	b3128	0.747049
b0162	b3127	0.746996
b2163	b2165	0.746792
b3481	b3480	0.746617
b4299	b4267	0.746592
b2409	b4508	0.746591
b2409	b2049	0.746408
b3190	b0884	0.746326
b3512	b3514	0.746059
b3190	b3632	0.745927
b2697	b0028	0.745917
b3555	b3003	0.745898
b3190	b2171	0.745847
b2684	b3860	0.745807
b2017	b2670	0.745735
b3555	b0803	0.745664
b3512	b1258	0.745651
b3555	b1428	0.745445
b4293	b0592	0.745418
b1339	b1341	0.745396
b1922	b1880	0.745202
b3261	b4147	0.745143
b3520	b3562	0.745024
b0435	b4602	0.7449
b2697	b0742	0.744474
b2697	b3231	0.744422
b3190	b3972	0.744207
b4113	b4112	0.744205
b1739	b1480	0.744114
b2127	b1478	0.744103
b2537	b1190	0.744034
b2125	b2126	0.74402
b3023	b4092	0.743731
b3422	b2455	0.743389
b2684	b2498	0.743385
b4398	b4394	0.743362
b2697	b0422	0.743308
b4292	b3070	0.743288
b1563	b2295	0.74321
b2697	b0642	0.743132
b2479	b2007	0.743131
b4043	b2616	0.743116
b4292	b0593	0.742879
b4293	b0468	0.74286
b1563	b3130	0.742834
b3119	b3563	0.742802
b3555	b0871	0.742736
b3556	b1557	0.742564
b1334	b1332	0.742435
b4293	b4451	0.742434
b1658	b3714	0.742421
b3783	b3255	0.742374
b4000	b0850	0.742178
b1739	b2464	0.74212
b3516	b3515	0.742115
b4000	b2029	0.741984
b2624	b2774	0.741943
b3261	b1286	0.74188
b1530	b1531	0.74184
b2697	b2478	0.741824
b0435	b4581	0.741772
b2869	b2875	0.741684
b4000	b2294	0.741513
b0768	b0644	0.741332
b3261	b2185	0.74122
b3190	b4201	0.74121
b4390	b4235	0.741104
b2697	b0462	0.740857
b3842	b3470	0.740777
b3702	b2892	0.740753
b3556	b2378	0.740743
b3190	b2748	0.740648
b1922	b4110	0.740638
b4498	b2093	0.740514
b2741	b2266	0.740407
b4293	b2675	0.740301
b1563	b2377	0.740282
b2697	b0407	0.740243
b3357	b0727	0.740034
b2697	b1120	0.739914
b2684	b2682	0.739815
b2479	b1104	0.739587
b4293	b2673	0.739523
b3261	b2400	0.739349
b3190	b0174	0.739297
b4000	b3150	0.739157
b3512	b1004	0.739119
b3119	b1115	0.739033
b2248	b2740	0.738947
b3702	b3741	0.738768
b3190	b3742	0.738765
b4118	b4188	0.738692
b3190	b3649	0.738632
b2697	b2280	0.738544
b4118	b4357	0.738513
b3702	b3648	0.73846
b4116	b2726	0.738409
b4396	b2016	0.738388
b1922	b1949	0.738385
b0435	b1586	0.738318
b4118	b3001	0.738284
b2479	b2216	0.738247
b1922	b1083	0.738243
b3357	b4243	0.737894
b1608	b1826	0.737687
b1526	b1789	0.737667
b3516	b1723	0.737367
b1739	b4568	0.73732
b1739	b2465	0.737228
b1739	b0186	0.737136
b3190	b0675	0.737025
b4498	b2096	0.736978
b0435	b3291	0.736917
b4102	b4104	0.736823
b3889	b3483	0.736797
b2624	b1350	0.736659
b3422	b2715	0.736624
b2697	b4571	0.736422
b2479	b3810	0.736309
b4293	b0586	0.736213
b3190	b3177	0.736201
b3119	b3765	0.736175
b2684	b0853	0.736171
b1339	b1336	0.736154
b3906	b3026	0.73599
b1922	b1924	0.735937
b3261	b2507	0.735849
b0788	b2347	0.735823
b1739	b3097	0.735624
b4260	b0437	0.735595
b4260	b2744	0.735593
b3190	b3560	0.73555
b1891	b1892	0.735547
b3906	b2918	0.735495
b3912	b3805	0.735314
b3357	b4558	0.735295
b2706	b2704	0.735209
b0840	b0841	0.734844
b0889	b0908	0.734833
b3889	b4482	0.734832
b2805	b0380	0.734774
b2369	b2604	0.734736
b1214	b1719	0.73465
b3555	b3565	0.734389
b0435	b2135	0.734179
b3190	b3984	0.734134
b2127	b2112	0.733972
b0487	b0485	0.733845
b0413	b2909	0.733817
b2852	b2851	0.733723
b3711	b3675	0.733682
b3555	b2666	0.73333
b3422	b2987	0.733194
b0076	b0107	0.733173
b1739	b0419	0.733045
b3520	b3861	0.733019
b3190	b1203	0.733014
b2017	b4599	0.732945
b3963	b3964	0.732846
b4102	b4106	0.732844
b0375	b0563	0.732795
b2531	b2527	0.732697
b3261	b1207	0.732656
b2839	b2384	0.732555
b3906	b0824	0.732379
b2684	b3177	0.732319
b3842	b3606	0.732302
b3261	b3714	0.732253
b3512	b3491	0.732231
b4182	b2070	0.73221
b3190	NA	0.732114
b0330	b0335	0.732096
b3515	b3516	0.73207
b3261	b3181	0.732048
b3261	b1124	0.732042
b0272	b0532	0.732027
b0413	b1208	0.732026
b3555	b3530	0.732025
b2409	b2356	0.731989
b1531	b1532	0.731973
b1987	b3941	0.731852
b0435	b3494	0.73165
b3906	b4210	0.731645
b0889	b1143	0.731613
b4293	b0596	0.731561
b3674	b3531	0.731527
b3555	b2661	0.731487
b2697	b0177	0.731367
b2127	b1784	0.731366
b0435	b2833	0.731168
b2669	b1238	0.731149
b1739	b3362	0.731144
b2980	b1612	0.73087
b4000	b1651	0.730799
b0162	b2788	0.730748
b1384	b1415	0.730667
b1739	b1276	0.730585
b3022	b1563	0.730558
b2479	b2564	0.730455
b2624	b2775	0.730326
b2369	b2782	0.730205
b2697	b3255	0.730115
b3190	NA	0.730004
b2127	b1646	0.729987
b3422	b2486	0.72985
b3515	b3513	0.729512
b2624	b3143	0.729494
b2537	b1384	0.729409
b0435	b4214	0.729399
b3515	b3514	0.729326
b3418	b4036	0.729233
b3897	b3422	0.729006
b2248	b2246	0.728998
b3783	b1211	0.728839
b1071	b1083	0.728819
b4299	b4266	0.728623
b1499	b1500	0.728601
b3422	b2710	0.728564
b1987	b2425	0.728167
b3190	b0739	0.728133
b3418	b4035	0.728127
b1040	b1262	0.728091
b3023	b3100	0.728065
b3190	b2619	0.727916
b1071	b1881	0.727719
b3261	b3190	0.727563
b2127	b2465	0.727552
b1531	b3238	0.727537
b2248	b3882	0.727366
b3897	b3080	0.727359
b3190	b2042	0.727338
b3906	b3138	0.727303
b2869	b1976	0.72708
b3783	b3289	0.727055
b4292	b0595	0.726973
b3684	b3577	0.726784
b3555	b1283	0.726778
b0435	b3453	0.726705
b3190	b3196	0.726535
b0272	b1562	0.726501
b0889	b2421	0.726499
b2531	b0156	0.726446
b3190	b2186	0.726347
b2697	b0740	0.726171
b1071	b4355	0.725954
b3520	b4145	0.725863
b0889	b1249	0.725838
b1214	b1869	0.725607
b0435	b3049	0.725602
b3906	b3711	0.725593
b1071	b1886	0.725402
b3674	b2201	0.725387
b2684	b2032	0.725306
b3674	b0269	0.725241
b3118	b3113	0.725194
b2127	b1783	0.725164
b0889	b1180	0.725158
b0889	b4144	0.725133
b3702	b4170	0.725127
b3684	b4185	0.72509
b0504	b0507	0.725018
b3067	b3463	0.724998
b1823	b1677	0.724922
b0440	b4226	0.724665
b0889	b1179	0.724635
b4000	b0407	0.724605
b0571	b0573	0.724122
b3190	b2576	0.724122
b3783	b3871	0.724116
b2856	b1499	0.724068
b2163	b2383	0.724063
b2697	b0027	0.724025
b4205	b3558	0.724021
b3783	b4557	0.724001
b2570	b2571	0.72395
b3674	b2429	0.723855
b2697	b0178	0.723683
b3190	b3175	0.723668
b3418	b1818	0.72339
b3190	b3977	0.723324
b3555	b1896	0.723166
b3190	b1782	0.723111
b4292	b0590	0.722882
b4000	b0411	0.722838
b0113	b1109	0.722644
b0683	b2617	0.722635
b0889	b0407	0.722584
b3512	b1661	0.722579
b3674	b2130	0.722074
b1658	b1281	0.722064
b1328	b1177	0.72204
b3555	b1519	0.722018
b3512	b4592	0.721756
b4004	b2709	0.721623
b3422	b2454	0.721518
b3202	b2501	0.72148
b3261	b3180	0.721283
b3897	b4358	0.721232
b2017	b4224	0.721025
b1564	b0226	0.720987
b1213	b1211	0.720951
b3555	b2097	0.720713
b3555	b1536	0.720563
b0889	b0197	0.720468
b1922	b1878	0.720452
b4102	b2482	0.720447
b0375	b4580	0.720351
b2697	b0923	0.720339
b1988	b1008	0.720189
b3520	b2492	0.719946
b2163	b2054	0.719945
b2537	b4208	0.719912
b2697	b1831	0.719779
b1071	b1884	0.719769
b3520	b0539	0.719757
b3210	b3209	0.719734
b4000	b0474	0.719533
b3357	b1136	0.719521
b4293	b3337	0.719395
b1951	b2028	0.719236
b2127	b3003	0.719147
b4498	b2094	0.718936
b3357	b0116	0.718902
b3202	b3354	0.718897
b4102	b4249	0.718887
b3555	b2662	0.718876
b2697	b1092	0.718758
b0440	NA	0.718712
b1739	b1724	0.718649
b2248	b2121	0.718622
b0338	b0339	0.71858
b2479	b1103	0.718512
b3684	b3377	0.71848
b0440	b0889	0.718427
b1891	b1922	0.718423
b1658	b0576	0.718226
b1658	b0847	0.718178
b3512	b4452	0.717974
b3119	NA	0.717939
b3897	b4341	0.717834
b4116	b2728	0.717778
b2437	NA	0.717774
b3783	b3559	0.717743
b2248	b0718	0.717718
b3119	b2852	0.717653
b3190	b3349	0.717626
b0440	b4144	0.717477
b4260	b4261	0.717465
b0676	b0827	0.717448
b2127	b3548	0.717228
b4293	b3070	0.717065
b3520	b3322	0.716877
b2684	b0918	0.716708
b3261	b3165	0.716666
b4102	b4096	0.716623
b1987	b2750	0.716613
b1658	b2103	0.71661
b3261	b3257	0.716605
b2369	b2830	0.716387
b4116	b2713	0.716383
b2980	b1777	0.716235
b2409	b2647	0.716153
b3118	b3114	0.716124
b0889	b3433	0.716014
b3906	b3327	0.715999
b3702	b3198	0.715992
b1658	b2557	0.715956
b3190	b0888	0.715808
b2127	b1423	0.715794
b1384	b3845	0.715792
b2127	b1836	0.715785
b3520	b3896	0.715779
b3422	b4080	0.715584
b3674	b2766	0.715527
b2364	b2366	0.715321
b1563	b1060	0.715257
b2248	b3883	0.715256
b0900	b0936	0.715234
b4539	b0225	0.715224
b4390	b2836	0.715143
b2127	b3555	0.715125
b3512	b0979	0.715109
b2437	b4463	0.715072
b4293	b2676	0.715053
b2479	b1105	0.71499
b3190	b3191	0.714952
b2624	b0290	0.714923
b0788	b0752	0.714766
b3190	b0023	0.714659
b2479	b3385	0.714463
b0435	b1440	0.714243
b1658	b0930	0.71409
b2869	b3092	0.714087
b3190	b3986	0.714032
b2437	b2359	0.713927
b3555	b3102	0.71391
b3422	b2225	0.713885
b0435	b0146	0.713805
b1658	b1729	0.713725
b2017	b3022	0.71371
b4102	b4101	0.713586
b0375	b0136	0.713524
b3674	b4095	0.713474
b3906	b3562	0.713473
b3555	b0389	0.713392
b3515	b3507	0.713289
b3905	b3136	0.713287
b3684	b3721	0.713253
b4135	b0707	0.713182
b4102	b3329	0.713114
b3118	b4471	0.713101
b3520	b4639	0.713023
b2980	b0346	0.712982
b0889	b1686	0.712971
b3119	b3078	0.71289
b3515	b3508	0.712849
b2697	b0922	0.712801
b3555	b2127	0.712768
b3555	b1257	0.712573
b2669	b0067	0.712555
b3261	b2313	0.712408
b3190	b1214	0.712311
b4293	b0585	0.712263
b3190	b1928	0.712214
b2869	b2146	0.712195
b2684	b4571	0.712061
b1739	b1051	0.712052
b3261	b2669	0.712028
b3261	b3258	0.711972
b2684	b2951	0.711864
b1658	b1704	0.711733
b2852	b3443	0.71164
b2697	b4174	0.711621
b1658	b0931	0.711601
b3516	b2672	0.7116
b1563	b2016	0.711495
b3702	b4169	0.711452
b2697	b3295	0.711452
b2697	b2033	0.711439
b1916	b1643	0.711423
b2697	b3164	0.711404
b0435	b0643	0.711333
b0435	b1712	0.711099
b1071	b0765	0.711083
b1969	b0497	0.711079
b2805	b3688	0.711029
b2697	b2891	0.71095
b3261	b0738	0.710833
b2697	b4258	0.710828
b1987	b2423	0.710806
b3190	b2035	0.710621
b4000	b1583	0.710502
b2697	b0406	0.710462
b1922	b1937	0.710433
b4539	b2017	0.710381
b3190	b3704	0.710132
b3261	b1125	0.71013
b3190	b2893	0.710044
b3188	b4011	0.710034
b3897	b2981	0.709981
b3261	b3936	0.709889
b3190	b0529	0.709838
b0435	b4568	0.709834
b3190	b3981	0.709815
b2248	b3952	0.709529
b0483	b3766	0.709503
b0506	b0786	0.709491
b2624	b2354	0.70943
b3897	b3137	0.709364
b4299	b2876	0.709298
b3261	b2041	0.709278
b2125	b0553	0.709268
b1739	b1664	0.709087
b3357	b3734	0.708998
b3261	b0121	0.708953
b4102	b4097	0.708676
b3684	b2775	0.708673
b2248	b2438	0.708537
b3190	b0967	0.708505
b0889	b3661	0.70847
b2697	b2276	0.708394
b0487	b4378	0.708389
b0113	b0115	0.708379
b3783	b2566	0.708333
b2479	b2294	0.70807
b3261	b3230	0.708065
b3512	b3516	0.708062
b2852	b2626	0.707956
b2697	b0179	0.707917
b1299	b1297	0.707865
b0889	b4222	0.707718
b3912	b3847	0.707685
b3842	b4155	0.70755
b3783	b2328	0.707487
b2571	b0053	0.707421
b4260	b1714	0.707408
b2805	b4055	0.707397
b2684	b3176	0.707379
b1642	b0627	0.707317
b3118	b0621	0.707304
b4043	b4059	0.707074
b0889	b1260	0.706977
b0504	b0117	0.706913
b3202	b2159	0.706883
b3190	b4052	0.706837
b3783	b3164	0.706787
b3190	b3738	0.706688
b4000	b1550	0.706661
b4000	b1418	0.706646
b1334	b1340	0.706625
b0889	b1602	0.706609
b3512	b4377	0.70658
b3512	b1724	0.706578
b0676	b2907	0.706563
b0889	b0838	0.706522
b2479	b0891	0.706439
b2127	b2137	0.706372
b3190	b2477	0.706294
b2017	b2016	0.706224
b1071	b1760	0.706109
b3520	b4615	0.706102
b2856	b1500	0.706066
b2741	b2742	0.706048
b4479	b3383	0.706027
b1618	b3009	0.705833
b3190	b2029	0.705705
b3783	b3166	0.705692
b3520	b4600	0.705646
b2869	b3566	0.705644
b0440	b0474	0.705617
b2409	b2048	0.705606
b3520	b4648	0.70559
b1499	b1579	0.70553
b0357	b2972	0.705453
b2697	b0421	0.705451
b3190	b2040	0.705369
b3190	b0102	0.705368
b3555	b2112	0.705263
b4102	b1317	0.705139
b0272	b0065	0.705091
b1399	b1538	0.705061
b2479	b3697	0.705008
b3190	b3979	0.704955
b3190	b3425	0.704886
b2697	b1714	0.70488
b2248	b2544	0.704858
b3783	b2040	0.704816
b1739	b1967	0.704728
b2664	b2661	0.704678
b3783	b3779	0.704444
b3422	b3579	0.704369
b2409	b0940	0.704308
b4000	b1092	0.704119
b4000	b3860	0.704048
b0788	b1454	0.704037
b1799	b4189	0.704035
b0375	b0297	0.703973
b2697	b0924	0.703957
b4182	b2044	0.703935
b3119	b4622	0.703899
b3190	b2961	0.703868
b4102	b4100	0.703819
b0900	b0514	0.703803
b1214	b2567	0.703723
b3555	b1480	0.703702
b2980	b2150	0.703684
b4135	b2464	0.703637
b3674	b0825	0.703521
b3555	b1955	0.703502
b3938	b3939	0.703398
b3418	b3417	0.703374
b0683	b0684	0.703305
b3897	b3902	0.703213
b3190	b0185	0.702977
b2980	b4069	0.702852
b3905	b3900	0.702677
b2248	b1999	0.702597
b2479	b0110	0.702574
b2697	b3610	0.702474
b3261	b0171	0.702445
b2491	b0164	0.702443
b1040	b0077	0.702396
b1530	b1532	0.702284
b3190	b0415	0.70228
b0683	b0172	0.702169
b3261	b3255	0.702154
b2248	b1616	0.702091
b0889	b0133	0.702062
b3555	b1165	0.702059
b3357	b3739	0.702054
b2697	b0092	0.702019
b3357	b0963	0.702017
b0676	b2925	0.701993
b2015	b2295	0.701987
b3119	b3818	0.701902
b2684	b2038	0.701865
b3520	b0556	0.701792
b2127	b0456	0.701714
b2684	b4207	0.701647
b1658	b1849	0.701643
b3889	b4341	0.701633
b2248	b2068	0.701596
b1658	b2600	0.701541
b3520	b2273	0.701472
b2491	b2490	0.701395
b4390	b4392	0.701313
b2684	b2041	0.70119
b3520	b2854	0.701023
b3190	b2027	0.700978
b3897	b3898	0.700916
b3190	b4372	0.700853
b3060	b1674	0.700789
b3190	b3165	0.700658
b1658	b0945	0.700652
b1658	b1095	0.700646
b3906	b3063	0.700641
b2479	b3920	0.700592
b1853	b1329	0.700561
b2741	b4568	0.700488
b1563	b3022	0.700486
b0889	b0928	0.700371
b4118	b3087	0.700367
b0272	b4635	0.700345
b2852	b4038	0.70031
b3961	b4233	0.70027
b0676	b2829	0.700202
b1130	b2560	0.700075
b0034	b1541	0.700013
b2697	b3738	0.700001
b3783	b3982	0.699886
b2805	b3707	0.699795
b3520	b0254	0.699792
b3897	b2481	0.699777
b2479	b0134	0.699721
b1916	b1969	0.699719
b2697	b0053	0.69965
b2127	b1285	0.699648
b0483	b0001	0.699605
b2684	b3407	0.699601
b2697	b0911	0.699455
b3906	b3944	0.699168
b2697	b3297	0.698981
b3292	b4550	0.698933
b3119	b3562	0.698893
b1739	b2661	0.698878
b2869	b1426	0.698861
b3067	b4361	0.698767
b3261	b0905	0.698752
b3418	b4055	0.698618
b2399	b1618	0.698534
b2697	b3298	0.698365
b3118	b2801	0.698342
b1891	b1888	0.698256
b2684	b2952	0.698254
b3261	b3636	0.698237
b1071	b1926	0.697934
b1214	b1034	0.697918
b1853	b2126	0.697764
b4135	b4248	0.697685
b3905	b4099	0.697592
b0435	b1990	0.697435
b1040	b0751	0.697315
b0378	b0377	0.697232
b0162	b3128	0.697223
b2537	b1398	0.697202
b1422	b1778	0.697159
b2852	b4462	0.697124
b0889	b0929	0.697111
b4116	b4117	0.697024
b0294	b3446	0.697021
b1853	b2288	0.697012
b2127	b0789	0.696996
b3783	b2939	0.69698
b0889	b1251	0.696977
b3753	b3947	0.696976
b3060	b0992	0.696969
b3422	b3586	0.696907
b4260	b2516	0.696881
b2805	b0963	0.696832
b3501	b3533	0.696803
b3261	b0820	0.696671
b3702	b3492	0.696633
b0399	b3728	0.696576
b3906	b2984	0.696499
b4000	b1174	0.696303
b2697	b0025	0.696264
b2624	b2109	0.696164
b0294	b3595	0.696103
b2980	b1415	0.696052
NA	b2230	0.696013
b3783	b3345	0.695966
b3190	b2960	0.695882
b2479	b4137	0.695864
b3516	b3239	0.695797
b2624	b4341	0.695758
b2697	b0089	0.695758
b1712	b1795	0.695631
b2697	b1176	0.695464
b3190	b3195	0.69534
b3261	b0945	0.695294
b3906	b3216	0.695252
b0305	b0263	0.695138
b1214	b3648	0.695116
b3702	b3631	0.695053
b3973	b3822	0.694968
b3357	b4144	0.69484
b3711	b3907	0.694812
b2684	b4052	0.694678
b3783	b4375	0.694616
b3261	b3189	0.694599
b2571	b3806	0.694578
b4205	b2339	0.69457
b1739	b0773	0.694543
b2669	b3261	0.694536
b0272	b0536	0.694526
b0676	b0887	0.694333
b1071	b1924	0.694319
b3261	b3737	0.694314
b0504	b0508	0.694297
b3190	b0196	0.694248
b4046	b0391	0.694205
b3515	b1000	0.694196
b2127	b1953	0.694135
b1739	b1723	0.694095
b4182	b4183	0.694076
b4260	b2960	0.694063
b2869	b2147	0.694015
b1739	b1646	0.69393
b3905	b4027	0.693924
b0715	b0872	0.693915
b3555	b0329	0.693893
b1608	b1129	0.693891
b2127	b1428	0.693837
b3555	b1747	0.693738
b3118	b2208	0.693642
b3897	b4548	0.693494
b1213	b1212	0.693431
b2869	b4189	0.693339
b3684	b4186	0.693317
b1570	b3042	0.693309
b1563	b0096	0.693278
b3520	b2190	0.693185
b1384	b2537	0.69301
b3555	b1285	0.692995
b3906	b3325	0.692839
b2573	b1837	0.69277
b3418	b4032	0.692727
b1563	b1663	0.692675
b3422	b2120	0.692502
b3190	b0472	0.692494
b3261	b3703	0.692484
b0889	b0652	0.692483
b1040	b0072	0.692471
b3119	b2645	0.692445
b4292	b4511	0.692405
b3512	b0972	0.692118
b4135	b4219	0.692098
b3261	b3167	0.692096
b0571	b0572	0.692062
b4000	b4201	0.692048
b3961	b2896	0.691927
b3210	b1908	0.691893
b4205	b4185	0.69186
b4135	b3530	0.691854
b3783	b3740	0.691836
b2707	b2702	0.691784
b0676	b3967	0.691746
b2127	b1341	0.691743
b3190	b1132	0.691722
b3906	b4325	0.691686
b0506	b1087	0.69163
b3190	b2037	0.691572
b0294	b0217	0.691512
b4116	b4122	0.691479
b3520	b3583	0.69146
b3702	b3463	0.691316
b2980	b2537	0.691284
b3520	b1542	0.691203
b3190	b3186	0.691158
b0318	b0319	0.691118
b3357	b3738	0.691106
b1214	b2041	0.691007
b3357	b0726	0.69097
b3897	b3062	0.690962
b2437	b0521	0.69088
b3905	b3328	0.69079
b3783	b4202	0.690782
b2479	b0712	0.690765
b3973	b3972	0.690748
b3783	b3966	0.690721
b2697	b2569	0.690717
b0889	b2477	0.690679
b3190	b2036	0.690674
b4004	b3665	0.690657
b3512	b1678	0.690651
b1987	b0600	0.690582
b3190	b3033	0.690547
b3118	b3496	0.690467
b3783	b3251	0.690436
b2248	b3374	0.690423
b2127	b0186	0.690369
b3190	b3985	0.690203
b3783	b3981	0.690124
b2684	b0196	0.690073
b4102	b0252	0.689973
b2248	b3589	0.689966
b0676	b0097	0.689861
b0435	b2696	0.689743
b1512	b1515	0.689727
b1658	b1445	0.689709
NA	b2368	0.689627
b1790	b1569	0.689627
b4000	b0176	0.689577
b3783	b3741	0.689561
b1512	b1514	0.689555
b0683	b1088	0.6895
b1739	b3336	0.689489
b3422	b3897	0.689421
b2409	b1698	0.689405
b2697	b3736	0.689303
b1658	b1830	0.68923
b0504	b3074	0.689213
b3422	b3376	0.689152
b2684	b0851	0.689144
b3684	b3720	0.689111
b3961	b4046	0.689105
b1916	b1798	0.689103
b0316	b0235	0.688913
b3190	b3700	0.688824
b2624	b2406	0.688737
b2684	b2508	0.688617
b3261	b1204	0.688515
b3261	b4202	0.688433
b3912	b4260	0.688396
b2624	b2362	0.688315
b0504	b1669	0.688031
b4205	b3324	0.687974
b4135	b1051	0.687974
b2409	b1360	0.687937
b3202	b1048	0.687857
b4135	b4093	0.687844
b3906	b3563	0.687837
b2479	b3063	0.687748
b0676	b1613	0.687716
b2491	b2487	0.687695
b2127	b2080	0.687678
b0900	b0511	0.687647
b4046	b2331	0.687643
b3674	b0018	0.687602
b3905	b4098	0.687594
b1987	b4013	0.687529
b3512	b0325	0.687422
b2741	b0325	0.687253
b3190	b3347	0.68721
b3190	b3230	0.687203
b0889	b1832	0.687024
b3357	b0008	0.687022
b3261	b0067	0.687016
b2127	b3362	0.687013
b2437	b0944	0.686891
b2697	b0890	0.686888
b3889	b3086	0.686879
b3261	b3259	0.686856
b1739	b1783	0.686831
b4043	b2698	0.686799
b1214	b2532	0.686742
b2624	b2363	0.686721
b3188	b0989	0.686655
b3243	b3806	0.686635
b1739	b1678	0.686617
b1422	b2980	0.686581
b3461	b4324	0.686551
b1399	b1431	0.686489
b0413	b1861	0.686473
b3261	b3295	0.686428
b4000	b3357	0.686394
b3753	b3754	0.686385
b2248	b0518	0.68629
b3783	b2183	0.686276
b2127	b0788	0.686205
b3118	b2726	0.686194
b3190	b2929	0.686098
b2669	b0469	0.685996
b3954	b3881	0.685952
b3210	b3208	0.68554
b2852	b3442	0.685536
b1799	b1427	0.685513
b1422	b0118	0.685513
b3190	b2620	0.685436
b0435	b3239	0.685392
b0435	b1529	0.685326
b3190	b2609	0.685238
b0375	b0218	0.685205
b1853	b0963	0.685144
b3190	b3628	0.685139
b0487	b1679	0.685051
b3202	b2779	0.684984
b4043	b3645	0.684971
b0768	b0649	0.684969
b1712	b3103	0.684947
b0504	b0347	0.684862
b2571	b3205	0.684679
b3753	b3752	0.684621
b2741	b1896	0.684432
b0413	b2830	0.684376
b3516	b1235	0.684292
b0889	b1232	0.68422
b1951	b1950	0.684179
b2697	b1119	0.684166
b1891	b1945	0.684143
b0889	b2025	0.684114
b0566	b0567	0.684101
b0435	b0880	0.684089
b2697	b2279	0.683993
b0399	b0825	0.683923
b1712	b0882	0.683809
b3418	b3750	0.683763
b3897	b4474	0.683762
b3190	b3169	0.68376
b0162	b3124	0.683695
b4102	b3380	0.683546
b0900	b0289	0.683509
b3067	b3400	0.683389
b0889	b1662	0.683354
b0435	b3103	0.683334
b3119	b3334	0.683289
b2869	b2220	0.683252
b3261	b2517	0.683211
b1540	b1210	0.683194
b3481	b3441	0.683184
b4292	b0594	0.683084
b2248	b2546	0.683071
b3210	b0200	0.682893
b1712	b4401	0.682877
b1739	b3012	0.682701
b4043	b0799	0.682682
b3022	b1564	0.682528
b2248	b1828	0.682434
b3842	b3643	0.682402
b1658	b4064	0.682304
b0900	b1385	0.682279
b3515	b4187	0.682108
b3190	b0170	0.682089
b3555	b1748	0.68208
b1891	b1073	0.682006
b3555	b1784	0.681908
b2248	b2545	0.681885
b1328	b1181	0.681837
b4205	b4158	0.68176
b3190	b3930	0.681749
b4102	b4099	0.681693
b2248	b1312	0.681673
b3516	b3506	0.68166
b0889	b2598	0.681639
b3190	b1207	0.681528
b3261	b3983	0.681493
b3202	b2926	0.68148
b0413	b0009	0.681464
b3906	b3330	0.681444
b3961	b2897	0.681361
b3422	b2045	0.681142
b3702	b3288	0.680984
b4292	b0586	0.680983
b0162	b2787	0.680968
b1214	b1254	0.680863
b1422	b0722	0.680858
b3555	b4598	0.680843
b2839	b3531	0.680652
b4102	b2919	0.680648
b2684	b2036	0.680647
b2248	b0513	0.680638
b3119	b1471	0.680546
b3516	b2665	0.680528
b3783	b1232	0.680509
b3828	b3940	0.680444
b2537	b2844	0.68043
b0034	b3945	0.680415
b2248	b2047	0.680263
b3422	b4482	0.680236
b2127	b0897	0.680231
b3555	b0790	0.680166
b0375	b0561	0.680165
b0375	b1168	0.680156
b0440	b1237	0.680061
b3743	b3825	0.68004
b1642	b1429	0.680011
b2571	b0658	0.679846
b2479	b3357	0.679825
b3783	b0436	0.679703
b2127	b1441	0.679674
b1658	b1657	0.679524
b3515	b3517	0.679429
b2213	b0404	0.679337
b3520	b2109	0.679274
b3190	b2959	0.679269
b0676	b0369	0.679152
b2669	b0565	0.679042
b1799	b1406	0.679039
b1739	b1586	0.679007
b3190	b0406	0.678874
b3190	b3031	0.678792
b3516	b0325	0.678745
b4366	b4365	0.678697
b0272	b0270	0.678673
b3515	b0486	0.67864
b0413	b0176	0.678573
b3461	b0096	0.678512
b0676	b0008	0.67851
b3190	b3982	0.678484
b0294	b0136	0.678434
b4292	b0591	0.678424
b3702	b4372	0.678423
b3702	b1091	0.678382
b4116	b3479	0.678363
b4299	b3566	0.678312
b1564	b3129	0.678301
b3783	b0820	0.678226
b3410	b3408	0.678205
b0272	b0261	0.678166
b0435	b4126	0.678132
b3783	b3651	0.678118
b2697	b1637	0.678034
b3261	b1088	0.677961
b3422	b2950	0.677952
b3261	b3175	0.677934
b2409	b1407	0.677903
b3897	b0035	0.677776
b1507	b1542	0.677762
b1739	b3448	0.677755
b4182	b0941	0.677751
b3897	b2453	0.677731
b0435	b1205	0.677521
b4191	b4150	0.677419
b3515	b1661	0.677337
b3119	b4047	0.677325
b1014	b1190	0.677093
b1739	b1896	0.676917
b3261	b3640	0.676914
b0294	b0501	0.676729
b2624	b2359	0.676664
b2491	b4649	0.67665
b4293	b1102	0.67659
b1735	b4492	0.676495
b3210	b1765	0.676329
b3702	b3965	0.676271
b3783	b4469	0.676268
b0440	b3570	0.676242
b2869	b4151	0.676234
b4116	b4123	0.676226
b3094	b2377	0.676215
b0483	b1179	0.676002
b1526	b1640	0.675995
b0683	b1654	0.675984
b3060	b4533	0.675977
b1658	b0198	0.675922
b0440	b1094	0.675887
b0889	b0440	0.675863
b3261	b3341	0.675835
b3783	b3312	0.675806
b2706	b2707	0.675794
b3889	b4514	0.67572
b3357	b2113	0.675619
b4205	b2648	0.675571
b1040	b0071	0.675548
b2869	b0791	0.675543
b1334	b1342	0.675523
b3261	b3309	0.675444
b0413	b2532	0.675429
b2697	b3300	0.675418
b2697	b3984	0.675382
b3119	b0563	0.675302
b3075	b3573	0.6753
b3357	b3803	0.67527
b0889	b0075	0.675258
b3897	b4482	0.675173
b3512	b2097	0.675115
b2479	b3553	0.675112
b3512	b3012	0.675077
b1334	b4426	0.675065
b3897	b2506	0.675017
b0487	b4057	0.674993
b0413	b0134	0.674946
b3684	b3376	0.674899
b3357	b4000	0.674886
b1658	b1602	0.674702
b3783	b3344	0.674692
b1275	b1794	0.674653
b3783	b3701	0.674544
b4182	b3690	0.674411
b3783	b2606	0.674345
b3261	b2317	0.674339
b3906	b4649	0.674261
b3023	b0837	0.674259
b1658	b0738	0.67425
b3357	b2287	0.674182
b3512	b0812	0.674127
b3783	b3249	0.674077
b4205	b4204	0.67403
b1570	b4255	0.673967
b0889	b1708	0.673861
b2248	b1433	0.673804
b3190	b1238	0.673778
b0889	b0388	0.673761
b3119	b2854	0.673674
b2741	b0329	0.67356
b2916	b4054	0.673441
b4000	b0851	0.673429
b4357	b2219	0.673333
b3906	b3140	0.673331
b3905	b4097	0.673276
b2684	b2185	0.673234
b3555	b1745	0.673209
b2127	b3361	0.673191
b1040	b3661	0.673191
b0676	b2927	0.673097
b0683	b0910	0.673041
b2409	b0368	0.672982
b2741	b1235	0.672908
b1071	b3072	0.672854
b1739	b1188	0.672845
b2409	b0682	0.672845
b4118	b2398	0.672838
b3261	b0680	0.67275
b0413	b0687	0.672735
b3190	b2946	0.672734
b4000	b0889	0.672565
b2491	b3656	0.672556
b3555	b3097	0.672512
b3783	b3812	0.672469
b0413	b0415	0.672427
b2491	b2222	0.672373
b3261	b3764	0.672363
b3674	b3638	0.672261
b4000	b3186	0.67223
b2808	b2807	0.672215
b2479	b4558	0.672205
b2697	b3983	0.672194
b0889	b1693	0.672025
b3897	b2710	0.671976
b0375	b0139	0.671936
b2369	b3054	0.671908
b1916	b0780	0.67187
b3190	b3624	0.671839
b3555	b4459	0.671825
b3783	b4177	0.671746
b1891	b1080	0.6717
b3190	b2948	0.671697
b4292	b2155	0.671658
b3783	b4175	0.671521
b3261	b3816	0.671483
b0603	b0141	0.671481
b3842	b2944	0.67146
b3674	b3903	0.671413
b2220	b2219	0.671366
b2741	b1957	0.671334
b2697	b2281	0.671151
b2856	b3048	0.671053
b2248	b2247	0.671033
b2741	b1897	0.67101
b2213	b0285	0.670898
b2697	b2585	0.670882
b3119	b3333	0.670842
b1040	b0855	0.670796
b2537	b1189	0.670767
b2437	b2887	0.670747
b0413	b0683	0.670587
b2852	b2853	0.670541
b1642	b3922	0.670511
b0788	b2543	0.670492
b2624	b1472	0.670485
b2491	b2003	0.670451
b0889	b1056	0.670392
b3261	b1646	0.670386
b0272	b0466	0.670362
b3555	b0325	0.670361
b2479	b1832	0.670283
b1823	b1094	0.67022
b1608	b1867	0.670212
b2687	b2924	0.670162
b1499	b1350	0.670086
b3190	b2595	0.670063
b4366	b4145	0.669972
b0435	b3336	0.669972
b1790	b1385	0.669922
b2869	b3707	0.669906
b3188	b3085	0.669765
b3783	b3810	0.669648
b0676	b0826	0.669528
b0889	b1687	0.669423
b4694	b0788	0.669379
b3261	b3493	0.669349
b3261	b3185	0.669276
b1422	b1607	0.669226
b2127	b4658	0.669217
b2127	b1955	0.669194
b0464	b3263	0.669156
b2741	b2097	0.66915
b2479	b3912	0.669003
b2437	b2549	0.668979
b0788	b1462	0.668924
b1214	b1870	0.668901
b1339	b1342	0.668874
b4043	b0232	0.668847
b1526	b0709	0.668847
b3118	b4021	0.668762
b3210	b1764	0.668671
b1823	b0178	0.668611
b2017	b1846	0.668604
b2684	b3787	0.668598
b1531	b0850	0.668592
b4124	b4041	0.668575
b0603	b0645	0.668569
b2248	b1202	0.668518
b0623	b0970	0.668517
b1499	b2856	0.668514
b1526	b2166	0.668512
b2537	b0346	0.6685
b2869	b4512	0.668464
b3261	b3736	0.668152
b1739	b1614	0.66811
b3261	b1282	0.668033
b4124	b3132	0.668008
b3264	b3266	0.667979
b3783	b3811	0.667833
b1305	b1436	0.667817
b1658	b0874	0.667781
b1071	b4110	0.667605
b4327	b4330	0.667503
b1658	b2477	0.667501
b2437	b2470	0.66746
b3190	b2567	0.667456
b2714	b3232	0.667421
b4102	b4098	0.667391
b4116	b2996	0.667376
b3418	b4037	0.667375
b4135	b4051	0.667293
b3783	b4554	0.667255
b3190	b2480	0.667232
b4182	b4083	0.667196
b2980	b1611	0.667094
b2697	b3735	0.666984
b4000	b2959	0.666767
b4118	b2219	0.666725
b2869	b2219	0.666691
b2409	b0542	0.666646
b3190	b3637	0.666637
b3569	b3568	0.666492
b0889	b0287	0.666486
b3512	b3024	0.666452
b1214	b2183	0.666321
b2409	b2712	0.666305
b2624	b1580	0.666304
b4000	b3738	0.66625
b3067	b0059	0.666234
b1323	b2516	0.66623
b0889	b0003	0.666228
b2017	b0119	0.666158
b0889	b0462	0.666153
b0483	b2332	0.666097
b3210	b3863	0.666059
b3912	b3911	0.666056
b2248	b4193	0.666039
b0817	b0190	0.665975
b1799	b1976	0.665953
b1735	b1407	0.665914
b4293	b0150	0.665889
b4260	b0177	0.665874
b2684	b2113	0.665823
b3190	b3407	0.665723
b3118	b4380	0.665696
b0378	b0223	0.665651
b3897	b0504	0.665632
b2624	b2625	0.665608
b2248	b2100	0.665462
b3906	b0587	0.665455
b2697	b2595	0.665423
b1891	b1904	0.665422
b1040	b2913	0.665384
b4182	b2359	0.665323
b3190	b2514	0.665259
b3422	b2121	0.665243
b2731	b4101	0.665242
b0566	b0693	0.665204
b1040	b1263	0.665127
b1642	b1087	0.665071
b0889	b4596	0.665045
b2409	b1694	0.665029
b1922	b1950	0.664962
b0069	b0167	0.664935
b2697	b1088	0.664786
b4102	b4105	0.664727
b0294	b3048	0.664702
b3783	b3702	0.664654
b2697	b2029	0.664542
b1799	b2342	0.664522
b3067	b3066	0.664507
b1284	b0930	0.664445
b2491	b2229	0.664385
b0357	b0459	0.664363
b3783	b4461	0.664341
b4000	b4022	0.664315
b1891	b1044	0.664314
b3868	b4028	0.66427
b4182	b4463	0.664259
b1827	b1249	0.664252
b4292	b2676	0.664248
b3357	b2408	0.664193
b1739	b4269	0.66414
b1658	b0211	0.664106
b0440	b3180	0.664105
b0683	b0458	0.664011
b3119	b2238	0.664008
b3261	b3637	0.663995
b2684	b1531	0.663958
b1384	b1611	0.663943
b3555	b1167	0.663917
b3555	b1739	0.663839
b0034	b1593	0.663836
b4004	b4003	0.663798
b4102	b2058	0.663752
b3357	b3836	0.663748
b0064	b2841	0.663643
b1564	b2017	0.663557
b3060	b0621	0.663514
b3210	b2521	0.663476
b3190	b3249	0.663434
b2248	b1314	0.663434
b2684	b0168	0.663423
b2127	b0485	0.663346
b4260	b3054	0.663208
b3783	b4203	0.663171
b2409	b4277	0.663142
b3783	b3230	0.663127
b1739	b1927	0.663078
b0603	b0218	0.663072
b3264	b3262	0.663064
b3190	b1277	0.662962
b3261	b3307	0.662958
b2248	b1834	0.66291
b3912	b3037	0.662774
b3912	b3803	0.662734
b3783	b1863	0.662521
b2981	b2711	0.662469
b0338	b0341	0.662462
b1477	b0226	0.662394
b3261	b0170	0.662349
b3190	b3231	0.66228
b3190	b3181	0.662262
b2697	b2415	0.662197
b3202	b3037	0.662136
b4260	b2515	0.662088
b3118	b3573	0.662075
b0817	b0949	0.661932
b3906	b2238	0.661873
b1658	b0807	0.661857
b4260	b2303	0.661785
b1422	b2844	0.661769
b2741	b1795	0.661635
b0683	b2042	0.661617
b4000	b1809	0.661607
b2697	b0578	0.661541
b3897	b2356	0.661535
b2731	b2387	0.661476
b3783	b1117	0.661454
b3357	b2478	0.661375
b3261	b0661	0.661317
b0817	b0950	0.66126
b3118	b2207	0.66122
b2624	b1803	0.661211
b3210	b4558	0.661157
b0294	b0135	0.661109
b3261	b3361	0.66108
b3783	b3821	0.660837
b2248	b4572	0.660806
b0435	b2665	0.660776
b0440	b4243	0.66077
b3190	b1233	0.660756
b3555	b3098	0.660703
b1735	b1772	0.660699
b3190	b0169	0.660689
b2127	b4093	0.660668
b3190	b0407	0.660526
b0064	b1900	0.660518
b0506	b1688	0.660467
b0566	b0046	0.660409
b2479	b3204	0.660356
b2697	b0087	0.660343
b2479	b3809	0.660329
b2856	b4048	0.660317
b4000	b2033	0.660271
b2981	b2491	0.660269
b3520	b3584	0.660242
b3934	b3884	0.660242
b2684	b3166	0.660195
b3515	b3511	0.660068
b3190	b2890	0.660021
b4390	b2501	0.660008
b3516	b3097	0.660006
b2731	b2430	0.659992
b3261	b0911	0.659907
b1214	b0179	0.659905
b1422	b1611	0.659895
b1987	b2751	0.659848
b3897	b3576	0.659823
b2437	b2061	0.659819
b2852	b0558	0.659809
b4182	b3394	0.65979
b0487	b1681	0.659759
b1499	b4497	0.659531
b0435	b1648	0.659468
[truncated: 14,384 more rows]
