# Supplementary material for: A system-level model for the microbial regulatory genome
Source: Mol Syst Biol. 2014 Jul 15;10(7):740. doi: 10.15252/msb.20145160 (PMC4299497; doi:10.15252/msb.20145160)
Supplement: Supplementary file 4 — Supplementary Dataset S4 [file msb0010-0740-sd4.xls]

## Sheet: Table S9
Supplementary Dataset S4, Related to Figure 2. Global fitness statistics, precision and recall
Method 1: All genes in chemical genomics data set (more predictions)
Method 2: Only genes with at least one fitness correlation above threshold (fewer predictions)
Bold indicates best performance in category at the given threshold among all algorithms
Method 1
Algorithm	Fitness Correlation Cutoff	# Modeled Correlations Above Threshold	Total # Predictions	Total # Similar Fitness (Predicted Subset)	Total # Similar Fitness	Recall	Precision
Corems	0.9	134	22160	185	265	0.724	0.006
	0.75	467	22160	917	1335	0.509	0.021
	0.5	752	22160	2280	5251	0.329	0.033
Corem (-operons/-regulons)	0.9	95	16793	184	265	0.516	0.005
	0.75	317	16793	893	1335	0.354	0.018
	0.5	415	16793	2219	5251	0.187	0.024
RegPrecise	0.9	23	9357	63	265	0.365	0.002
	0.75	124	9357	290	1335	0.427	0.013
	0.5	271	9357	689	5251	0.393	0.028
RegulonDB	0.9	27	68891	98	265	0.276	0.0003
	0.75	131	68891	396	1335	0.331	0.002
	0.5	226	68891	1115	5251	0.301	0.005
WGCNA	0.9	24	126166	246	265	0.097	0.0002
	0.75	171	126166	1049	1335	0.163	0.001
	0.5	507	126166	2540	5251	0.199	0.004
Method 2
Algorithm	Fitness Correlation Cutoff	# Modeled Correlations Above Threshold	Total # Predictions	Total # Similar Fitness (Predicted Subset)	Total # Similar Fitness	Recall	Precision
Corems	0.9	134	273	185	265	0.724	0.491
	0.75	467	655	917	1335	0.509	0.713
	0.5	752	2659	2280	5251	0.329	0.282
Corem (-operons/-regulons)	0.9	95	201	184	265	0.516	0.472
	0.75	317	416	893	1335	0.354	0.762
	0.5	415	1675	2219	5251	0.187	0.247
RegPrecise	0.9	23	52	63	265	0.365	0.442
	0.75	124	311	290	1335	0.427	0.398
	0.5	271	1023	689	5251	0.393	0.264
RegulonDB	0.9	27	80	98	265	0.275	0.338
	0.75	131	486	396	1335	0.331	0.269
	0.5	336	5767	1115	5251	0.301	0.058
WGCNA	0.9	24	246	123	265	0.097	0.195
	0.75	171	1575	1049	1335	0.163	0.108
	0.5	507	2540	12226	5251	0.199	0.041
