# Supplementary material for: A system-level model for the microbial regulatory genome
Source: Mol Syst Biol. 2014 Jul 15;10(7):740. doi: 10.15252/msb.20145160 (PMC4299497; doi:10.15252/msb.20145160)
Supplement: Supplementary file 5 — Supplementary Dataset S5 [file msb0010-0740-sd5.xls]

## Sheet: Supplementary Dataset S5
Supplementary Dataset S5, Related to Table 1. Fitness correlated gene pairs spanning multiple regulons, but modeled by corems
Gene 1	Gene 2	FC	Regulon Gene 1	Regulon Gene 2	Corems
b3774	b3959	0.959012	IlvY	ArgR	512157
b3771	b3774	0.949368		IlvY	512157
b2913	b0073	0.943306	PurR		512157;512477;519598
b2913	b0003	0.942375	PurR		512157
b3771	b3959	0.941715		ArgR	512157
b2913	b3829	0.938764	PurR	MetR	512157
b3771	b0073	0.936026			512157;519598
b0003	b0073	0.93583			512157
b0003	b3771	0.935205			512157
b3772	b3829	0.935133		MetR	512157
b3829	b3959	0.934393	MetR	ArgR	512157;554056
b0003	b0072	0.933385			512157
b2024	b3771	0.933229			512157
b0003	b3774	0.933049		IlvY	512157
b2913	b3941	0.932025	PurR	MetR	512157
b3957	b3941	0.931565	ArgR	MetR	512157;554056
b3770	b3829	0.931109		MetR	512157
b3172	b3829	0.930382	ArgR	MetR	512157;554056
b0003	b3770	0.930228			512157
b3770	b0073	0.929661			512157;519598
b2818	b2026	0.929542	ArgR		512157
b2913	b3774	0.927776	PurR	IlvY	512157;512477
b2022	b3771	0.927322			512157
b3941	b3774	0.927251	MetR	IlvY	512157
b2022	b3959	0.924425		ArgR	512157
b0071	b3770	0.922289			512157;519598
b2913	b0072	0.922275	PurR		512157;512477;519598
b0003	b3829	0.922196		MetR	512157
b2024	b3774	0.921688		IlvY	512157
b3960	b3941	0.921375	ArgR	MetR	512157;554056
b3772	b0073	0.921289			512157;519598
b3941	b3959	0.921282	MetR	ArgR	512157;554056
b0003	b3960	0.921115		ArgR	512157
b3960	b3771	0.921002	ArgR		512157
b2026	b3771	0.920127			512157
b0003	b2026	0.919801			512157
b1261	b0073	0.919323	TrpR		512157;512477
b3774	b0073	0.918743	IlvY		512157;512477
b3960	b3774	0.918597	ArgR	IlvY	512157
b0003	b3772	0.918057			512157
b3960	b3770	0.917206	ArgR		512157
b2026	b0073	0.916061			512157
b3960	b3829	0.915539	ArgR	MetR	512157;554056
b3770	b0072	0.915487			512157;519598
b3829	b3774	0.915428	MetR	IlvY	512157
b2913	b0004	0.915056	PurR		512157;512774
b2024	b3959	0.914826		ArgR	512157
b1261	b2026	0.914334	TrpR		512157
b1261	b3771	0.91373	TrpR		512157
b0071	b2026	0.913257			512157
b0071	b3771	0.913098			512157;519598
b3770	b3959	0.913063		ArgR	512157
b3958	b3829	0.91238	ArgR	MetR	512157;554056
b3770	b3774	0.911858		IlvY	512157
b3770	b2026	0.911783			512157
b1261	b0072	0.911539	TrpR		512157;512477
b3960	b2024	0.911388	ArgR		512157
b3957	b3829	0.91136	ArgR	MetR	512157;554056
b3172	b3774	0.91134	ArgR	IlvY	512157
b3958	b3770	0.910862	ArgR		512157
b3829	b3771	0.910724	MetR		512157
b3957	b3772	0.910455	ArgR		512157
b3960	b2022	0.910214	ArgR		512157
b2025	b3771	0.910169			512157
b3960	b3772	0.909661	ArgR		512157
b2913	b0071	0.909625	PurR		512157;512477;519598
b1261	b3770	0.909562	TrpR		512157
b3772	b3959	0.908877		ArgR	512157
b3957	b0003	0.908012	ArgR		512157
b2818	b3829	0.907421	ArgR	MetR	512157;554056
b0003	b0071	0.907091			512157
b0072	b3771	0.906773			512157;519598
b2026	b3959	0.906159		ArgR	512157
b3772	b3774	0.905903		IlvY	512157
b3770	b0074	0.905675			512157;519598
b0071	b3772	0.905599			512157;519598
b2024	b0073	0.905505			512157
b0003	b2024	0.905483			512157
b0003	b2025	0.905408			512157
b0072	b0004	0.905246			512157
b3172	b3941	0.904418	ArgR	MetR	512157;554056
b2025	b2818	0.904213		ArgR	512157
b3957	b3771	0.903596	ArgR		512157
b2026	b3774	0.902544		IlvY	512157
b3957	b3770	0.902095	ArgR		512157
b0004	b0073	0.90199			512157
b3958	b3771	0.901954	ArgR		512157
b3960	b2026	0.901758	ArgR		512157
b2818	b3774	0.901525	ArgR	IlvY	512157
b0072	b2026	0.9011			512157
b2913	b0074	0.900922	PurR		512157;512477;519598
b2022	b0073	0.900871			512157
b3957	b3774	0.900846	ArgR	IlvY	512157
b3772	b0004	0.900308			512157
b1261	b0003	0.900062	TrpR		512157
b0003	b2022	0.899817			512157
b0072	b3772	0.899768			512157;519598
b3770	b0004	0.899265			512157
b0002	b0073	0.898591			512157;519598
b3829	b0004	0.896977	MetR		512157
b0071	b3774	0.89605		IlvY	512157;512477
b3770	b2024	0.894981			512157
b2600	b0072	0.894605	TyrR		512477
b1261	b2913	0.894214	TrpR	PurR	512157;512477
b1261	b2600	0.893434	TrpR	TyrR	512477
b2026	b0004	0.89339			512157
b2600	b0073	0.892502	TyrR		512477
b2913	b2600	0.892381	PurR	TyrR	512477
b1261	b2025	0.892375	TrpR		512157
b3772	b0074	0.891947			512157;519598
b2025	b3959	0.891477		ArgR	512157
b3958	b2026	0.890909	ArgR		512157
b1261	b0071	0.890702	TrpR		512157;512477;520100
b3941	b2818	0.890267	MetR	ArgR	512157;554056
b3172	b2022	0.890191	ArgR		512157
b2025	b3774	0.890045		IlvY	512157
b3772	b2026	0.888811			512157
b3172	b2025	0.888263	ArgR		512157
b3958	b3772	0.888166	ArgR		512157
b2023	b0072	0.887732			512157
b3829	b0032	0.88617	MetR	PurR;RutR;ArgR	512157
b2025	b0073	0.884337			512157
b0071	b0004	0.882418			512157
b3941	b0032	0.882245	MetR	PurR;RutR;ArgR	512157
b0004	b3771	0.881637			512157
b0004	b3774	0.881282		IlvY	512157
b1261	b0004	0.87952	TrpR		512157
b1261	b3774	0.8794	TrpR	IlvY	512157;512477
b3958	b2024	0.878264	ArgR		512157
b3939	b3957	0.87761		ArgR	512157
b3960	b2025	0.877463	ArgR		512157
b0072	b3774	0.876478		IlvY	512157;512477
b3958	b3774	0.876062	ArgR	IlvY	512157
b2818	b2024	0.874792	ArgR		512157
b2023	b0003	0.87407			512157
b0074	b0004	0.873519			512157
b3770	b2025	0.87256			512157
b3770	b2022	0.872337			512157
b1261	b2024	0.872192	TrpR		512157
b2913	b0002	0.871806	PurR		512157;512774;519598
b3958	b3941	0.870938	ArgR	MetR	512157;554056
b1261	b2021	0.870158	TrpR		512157
b2600	b0074	0.870092	TyrR		512477
b1260	b2026	0.869884	TrpR		512157
b1260	b3771	0.869836	TrpR		512157
b0071	b1260	0.869804		TrpR	512157;512477;520100
b0072	b2021	0.869736			512157
b2818	b2022	0.869057	ArgR		512157
b0071	b2024	0.868837			512157
b0003	b2021	0.868583			512157
b2023	b3960	0.868452		ArgR	512157
b3960	b4006	0.867453	ArgR	PurR	543531
b3772	b2024	0.867362			512157
b0071	b2025	0.866845			512157
b3771	b0002	0.866676			512157;519598
b1261	b3772	0.866286	TrpR		512157
b2021	b0073	0.865883			512157
b3958	b2025	0.865854	ArgR		512157
b3829	b0002	0.865781	MetR		512157
b3960	b4013	0.864402	ArgR	MetR	512157
b0003	b0074	0.863913			512157
b4013	b2818	0.863441	MetR	ArgR	512157
b2021	b2818	0.863009		ArgR	512157
b3772	b2022	0.862946			512157
b0074	b2026	0.862893			512157
b2021	b3771	0.862748			512157
b1261	b2022	0.862418	TrpR		512157
b3958	b4013	0.862329	ArgR	MetR	512157
b3770	b1260	0.86187		TrpR	512157
b0072	b2024	0.861631			512157
b3772	b2025	0.861431			512157
b2023	b0073	0.860727			512157
b0072	b2025	0.859839			512157
b3770	b2021	0.858965			512157
b1261	b0002	0.858862	TrpR		512157
b2023	b2818	0.858148		ArgR	512157
b2024	b0004	0.857308			512157
b0071	b2022	0.857274			512157
b2913	b1260	0.85689	PurR	TrpR	512157;512477
b2025	b0004	0.85631			512157
b2023	b0004	0.855412			512157
b3958	b2022	0.855342	ArgR		512157
b2023	b3772	0.855247			512157
b4013	b3771	0.855051	MetR		512157
b0003	b1260	0.854832		TrpR	512157
b0074	b3771	0.854739			512157;519598
b3960	b2021	0.85472	ArgR		512157
b3770	b0002	0.853765			512157;519598
b2023	b3172	0.853328		ArgR	512157
b2752	b2763	0.852456			528667;520115;545183
b0072	b2022	0.851882			512157
b2021	b0004	0.850655			512157
b2022	b0004	0.850609			512157
b3958	b2021	0.850449	ArgR		512157
b4013	b2600	0.850083	MetR	TyrR	512477
b3939	b2913	0.849972		PurR	512157
b1261	b0074	0.849172	TrpR		512157;512477
b3772	b0002	0.84837			512157;519598
b2026	b0002	0.847083			512157
b3774	b0002	0.846946	IlvY		512157
b2023	b3770	0.84638			512157
b2023	b0074	0.846141			512157
b1260	b3774	0.845947	TrpR	IlvY	512157;512477
b3957	b4006	0.845449	ArgR	PurR	543531
b0074	b0002	0.845026			512157;519598
b2600	b3774	0.844497	TyrR	IlvY	512477
b2023	b3958	0.844095		ArgR	512157
b3772	b1260	0.844046		TrpR	512157
b1260	b0073	0.843965	TrpR		512157;512477
b3939	b3960	0.843342		ArgR	512157
b2023	b3959	0.843014		ArgR	512157
b3960	b0002	0.841867	ArgR		512157
b1261	b2599	0.840588	TrpR		512157;512477
b3939	b2818	0.839505		ArgR	512157
b2021	b3959	0.839343		ArgR	512157
b3172	b4013	0.839227	ArgR	MetR	512157
b2019	b0073	0.839185			512157
b3957	b0002	0.839161	ArgR		512157
b4013	b0032	0.839154	MetR	PurR;RutR;ArgR	512157
b0071	b0002	0.838822			512157;519598
b3958	b3939	0.837838	ArgR		512157
b2599	b2600	0.837674		TyrR	512477
b2019	b2818	0.837014		ArgR	512157
b2025	b0002	0.836548			512157
b0071	b2600	0.83635		TyrR	512477
b0074	b3774	0.835721		IlvY	512157;512477
b2021	b3774	0.835552		IlvY	512157
b0072	b1260	0.835288		TrpR	512157;512477
b2913	b2019	0.83396	PurR		512157
b3939	b3770	0.833828			512157
b2913	b4013	0.833788	PurR	MetR	512157;512477
b2599	b0004	0.831666			512157
b2599	b2021	0.831533			512157
b2023	b1261	0.830481		TrpR	512157
b3939	b3829	0.829312		MetR	512157
b2019	b0072	0.826852			512157
b2019	b3771	0.826543			512157
b2021	b3772	0.825139			512157
b2022	b0002	0.824835			512157
b2764	b2752	0.824419			528667;520115;545183
b2021	b0074	0.824282			512157
b1260	b0004	0.824144	TrpR		512157
b3957	b4013	0.823957	ArgR	MetR	512157
b3956	b2023	0.823927	FruR		512157
b2023	b3771	0.823841			512157
b4013	b3770	0.823744	MetR		512157
b1260	b0002	0.823534	TrpR		512157
b1260	b2024	0.823252	TrpR		512157
b3939	b3772	0.823115			512157
b1260	b2022	0.822975	TrpR		512157
b3960	b2019	0.822237	ArgR		512157
b2599	b0073	0.821861			512157;512477
b2599	b2026	0.82078			512157
b4013	b3959	0.820314	MetR	ArgR	512157
b3939	b3771	0.81986			512157
b1261	b2019	0.818167	TrpR		512157
b0072	b0002	0.817948			512157;519598
b3939	b3959	0.817658		ArgR	512157
b0071	b2021	0.81675			512157
b0003	b2019	0.816549			512157
b2023	b3774	0.816099		IlvY	512157
b2019	b0004	0.815402			512157
b2913	b2599	0.814769	PurR		512157;512477
b0074	b1260	0.814534		TrpR	512157;512477
b3958	b2019	0.814096	ArgR		512157
b0074	b2025	0.811388			512157
b3172	b3939	0.811205	ArgR		512157
b2023	b0071	0.811046			512157
b2599	b3771	0.810738			512157
b2019	b3770	0.809129			512157
b3957	b2019	0.808871	ArgR		512157
b2599	b2024	0.80879			512157
b2750	b2763	0.80826			528667;520115;545183
b2019	b3829	0.807429		MetR	512157
b2599	b0072	0.807137			512157;512477
b2019	b3959	0.80706		ArgR	512157
b4013	b3774	0.803887	MetR	IlvY	512157;512477
b3172	b2019	0.801407	ArgR		512157
b2019	b0074	0.800751			512157
b3939	b3774	0.798421		IlvY	512157
b0074	b2022	0.797238			512157
b2019	b2599	0.797219			512157
b4013	b3772	0.796654	MetR		512157
b0074	b2024	0.796407			512157
b2019	b3774	0.796391		IlvY	512157
b2024	b0002	0.796346			512157
b2599	b0071	0.795128			512157;512477
b3939	b3941	0.794278		MetR	512157
b3939	b4013	0.792165		MetR	512157
b2599	b0074	0.791103			512157;512477
b2019	b3772	0.789395			512157
b2599	b2025	0.788992			512157
b2600	b1260	0.78709	TyrR	TrpR	512477
b2913	b3008	0.786144	PurR		512157;512774;512477
b3956	b3772	0.78491	FruR		512157;519598
b2021	b0002	0.781006			512157
b2021	b1260	0.780214		TrpR	512157
b2023	b2599	0.77788			512157
b3956	b2913	0.776958	FruR	PurR	512157;512774;519598
b2599	b3774	0.77677		IlvY	512157;512477
b3956	b3829	0.775637	FruR	MetR	512157
b3172	b3008	0.773727	ArgR		512157
b2019	b0071	0.772779			512157
b2019	b1260	0.772111		TrpR	512157
b3956	b0072	0.771525	FruR		512157;519598
b2599	b2022	0.767549			512157
b2019	b0002	0.764623			512157
b3008	b2818	0.763964		ArgR	512157
b0003	b0908	0.763502			512157
b3956	b0003	0.763074	FruR		512157
b2764	b2750	0.762161			528667;520115;545183
b3956	b3770	0.761371	FruR		512157;519598
b3008	b3774	0.760634		IlvY	512157;512477
b3956	b2026	0.759278	FruR		512157
b3956	b0073	0.754826	FruR		512157;519598
b2023	b0002	0.754343			512157
b3008	b3959	0.752462		ArgR	512157
