# Supplementary material for: A system-level model for the microbial regulatory genome
Source: Mol Syst Biol. 2014 Jul 15;10(7):740. doi: 10.15252/msb.20145160 (PMC4299497; doi:10.15252/msb.20145160)
Supplement: Supplementary file 6 — Supplementary Dataset S6 [file msb0010-0740-sd6.xls]

## Sheet: H. salinarum
Supplementary Dataset S6, Related to Figure 3. Predicted and validated operons with multiple condition-specific isoforms, H. salinarum
Operon name	Predicted broken by corems	Observed broken during growth (Koide et al 2009)
VNG0001H VNG0002G VNG0003C	TRUE	TRUE
VNG0006G VNG0008G VNG0009G	FALSE	TRUE
VNG0022H VNG0023H	FALSE	FALSE
VNG0030H VNG0031H	FALSE	FALSE
VNG0033H VNG0034H	FALSE	FALSE
VNG0069H VNG0070H	FALSE	FALSE
VNG0086G VNG0090G	TRUE	FALSE
VNG0106G VNG0107G VNG0108G VNG0110C	FALSE	TRUE
VNG0117H VNG0118H	FALSE	FALSE
VNG0119H VNG0120H	FALSE	FALSE
VNG0123G VNG0124C	FALSE	FALSE
VNG0134G VNG0136G	FALSE	TRUE
VNG0150H VNG0151C	TRUE	FALSE
VNG0174G VNG0175G	FALSE	FALSE
VNG0192G VNG0194H	FALSE	TRUE
VNG0198H VNG0199H VNG0200C	FALSE	FALSE
VNG0204H VNG0203C	TRUE	FALSE
VNG0207H VNG0208H VNG0209H	FALSE	FALSE
VNG0219H VNG0220H VNG0222C	FALSE	FALSE
VNG0233H VNG0234C	TRUE	TRUE
VNG0237H VNG0239C	TRUE	FALSE
VNG0245G VNG0247C	FALSE	FALSE
VNG0248C VNG0249G	FALSE	FALSE
VNG0255C VNG0256H	FALSE	FALSE
VNG0266H VNG0267H	FALSE	FALSE
VNG0271C VNG0272H	FALSE	TRUE
VNG0283C VNG0282H	TRUE	FALSE
VNG0285C VNG0286C	FALSE	FALSE
VNG0291H VNG0293H	TRUE	FALSE
VNG0298H VNG0300C	FALSE	TRUE
VNG0305G VNG0307G VNG0308G	FALSE	TRUE
VNG0320H VNG0321G	TRUE	TRUE
VNG0340C VNG0342G	FALSE	TRUE
VNG0374G VNG0375G	FALSE	FALSE
VNG0384G VNG0386G VNG0387G	FALSE	TRUE
VNG0408H VNG0409C	FALSE	FALSE
VNG0424C VNG0425G	FALSE	FALSE
VNG0435H VNG0436G	FALSE	FALSE
VNG0442G VNG0444G	FALSE	FALSE
VNG0452G VNG0453G VNG0455G	FALSE	TRUE
VNG0462C VNG0463C	FALSE	FALSE
VNG0465G VNG0466C	FALSE	FALSE
VNG0471C VNG0472H	FALSE	FALSE
VNG0473G VNG0474G	FALSE	FALSE
VNG0489G VNG0491G	FALSE	TRUE
VNG0498C VNG0499G	TRUE	FALSE
VNG0512G VNG0514C	FALSE	FALSE
VNG0524G VNG0525C VNG0527C	TRUE	FALSE
VNG0537C VNG0539C	FALSE	TRUE
VNG0546C VNG0548C VNG0549G VNG0550G VNG0551G	TRUE	TRUE
VNG0560C VNG0562C VNG0563G	FALSE	FALSE
VNG0565C VNG0564H VNG0566C VNG0570H VNG0568C VNG0571C	FALSE	TRUE
VNG0579H VNG0581H	TRUE	TRUE
VNG0582C VNG0583G VNG0584H VNG0585H VNG0586C	TRUE	TRUE
VNG0598C VNG0600C	FALSE	FALSE
VNG0629G VNG0630G	FALSE	TRUE
VNG0632G VNG0633G	FALSE	FALSE
VNG0635G VNG0636G VNG0637G VNG0639G VNG0640G VNG0641C VNG0642C VNG0643G VNG0646G VNG0647G	TRUE	TRUE
VNG0650C VNG0651G	FALSE	TRUE
VNG0666G VNG0667G	TRUE	TRUE
VNG0668C VNG0669H	FALSE	FALSE
VNG0673G VNG0674C	FALSE	FALSE
VNG0676C VNG0678G	FALSE	FALSE
VNG0683C VNG0684G	FALSE	TRUE
VNG0689G VNG0690C	TRUE	FALSE
VNG0735G VNG0736G	FALSE	FALSE
VNG0745G VNG0746C VNG0748G	TRUE	FALSE
VNG0753G VNG0754C	FALSE	FALSE
VNG0757G VNG0758C VNG0759H	FALSE	TRUE
VNG0768H VNG0769H	FALSE	TRUE
VNG0777G VNG0778C	TRUE	FALSE
VNG0787G VNG0788H	TRUE	FALSE
VNG0789C VNG0790G	TRUE	FALSE
VNG0793G VNG0794G	TRUE	FALSE
VNG0799C VNG0800H	FALSE	FALSE
VNG0812G VNG0813G	TRUE	FALSE
VNG0818C VNG0819C	FALSE	FALSE
VNG0821C VNG0822C	FALSE	FALSE
VNG0828H VNG0829G VNG0830G VNG0831G VNG0832C	FALSE	TRUE
VNG0837H VNG0838G	FALSE	FALSE
VNG0865C VNG0867G	TRUE	TRUE
VNG0870G VNG0872G	FALSE	TRUE
VNG0884G VNG0885G	FALSE	FALSE
VNG0887G VNG0889G	FALSE	FALSE
VNG0897G VNG0898G VNG0901G	FALSE	TRUE
VNG0908G VNG0909H	FALSE	FALSE
VNG0911H VNG0913H	FALSE	FALSE
VNG0916G VNG0917G	FALSE	TRUE
VNG0920H VNG0921G VNG0923G VNG0924G	TRUE	TRUE
VNG0927C VNG0928G	FALSE	FALSE
VNG0931G VNG0932C	TRUE	TRUE
VNG0940G VNG0941C	FALSE	TRUE
VNG0947G VNG0949G VNG0950G VNG0953C VNG0954C	TRUE	TRUE
VNG0955G VNG0958G	FALSE	FALSE
VNG0967G VNG0969H	TRUE	FALSE
VNG0970G VNG0971G VNG0973G VNG0974G	TRUE	TRUE
VNG1018G VNG1020C	TRUE	FALSE
VNG1021C VNG1023C VNG1024C VNG1025H	TRUE	TRUE
VNG1035C VNG1036H	FALSE	FALSE
VNG1065C VNG1066C	FALSE	FALSE
VNG1073G VNG1074G	FALSE	FALSE
VNG1081G VNG1083G	FALSE	TRUE
VNG1092C VNG1093C	FALSE	FALSE
VNG1099C VNG1100C	FALSE	FALSE
VNG1103G VNG1104G VNG1105G	TRUE	TRUE
VNG1125G VNG1128G	TRUE	FALSE
VNG1132G VNG1133G VNG1134G VNG1136G	TRUE	FALSE
VNG1137G VNG1138G VNG1139G VNG1140G VNG1141G VNG1142G VNG1143G	TRUE	FALSE
VNG1145G VNG1148G	FALSE	FALSE
VNG1149C VNG1150G	TRUE	TRUE
VNG1157G VNG1158G VNG1159G VNG1160G	TRUE	FALSE
VNG1163G VNG1164C	TRUE	TRUE
VNG1169C VNG1170G	TRUE	TRUE
VNG1174G VNG1176G	FALSE	FALSE
VNG1178H VNG1179C	FALSE	FALSE
VNG1184G VNG1183H	FALSE	FALSE
VNG1187G VNG1188G	TRUE	TRUE
VNG1201G VNG1202C	FALSE	FALSE
VNG1208G VNG1209G VNG1211G VNG1212G	FALSE	FALSE
VNG1215G VNG1216G	FALSE	FALSE
VNG1244C VNG1245C	FALSE	TRUE
VNG1247G VNG1249C VNG1250H	FALSE	FALSE
VNG1252G VNG1253C VNG1255C	FALSE	TRUE
VNG1272C VNG1273G	TRUE	FALSE
VNG1279H VNG1280C VNG1281H	TRUE	TRUE
VNG1283H VNG1284G	FALSE	FALSE
VNG1306G VNG1308G VNG1309G VNG1310G	TRUE	TRUE
VNG1314H VNG1315H	FALSE	FALSE
VNG1320G VNG1323C	FALSE	FALSE
VNG1345H VNG1347C	FALSE	FALSE
VNG1353C VNG1355H	FALSE	FALSE
VNG1366H VNG1367G	FALSE	TRUE
VNG1370G VNG1371G	FALSE	TRUE
VNG1377G VNG1379G	TRUE	FALSE
VNG1384H VNG1385G	FALSE	FALSE
VNG1387H VNG1388H VNG1389C	FALSE	TRUE
VNG1401C VNG1403H	TRUE	TRUE
VNG1464G VNG1465G	TRUE	FALSE
VNG1470G VNG1471C	TRUE	FALSE
VNG1475C VNG1476C	FALSE	TRUE
VNG1494G VNG1496G	TRUE	TRUE
VNG1529G VNG1530H	TRUE	TRUE
VNG1541G VNG1542G	TRUE	FALSE
VNG1550G VNG1551G VNG1553G VNG1554G VNG1555G VNG1557G VNG1558H VNG1559H VNG1561C VNG1562H	TRUE	FALSE
VNG1566G VNG1567G VNG1568G	FALSE	FALSE
VNG1572C VNG1573G VNG1574G VNG1576G	FALSE	TRUE
VNG1577C VNG1578H	FALSE	FALSE
VNG1580H VNG1581C VNG1582G VNG1583C	TRUE	FALSE
VNG1592G VNG1595C	FALSE	FALSE
VNG1601G VNG1603G	TRUE	FALSE
VNG1605G VNG1606G	FALSE	FALSE
VNG1632G VNG1634G VNG1635G	FALSE	TRUE
VNG1646G VNG1647G VNG1648G VNG1649G	FALSE	TRUE
VNG1655H VNG1657H	FALSE	FALSE
VNG1659G VNG1660G	TRUE	FALSE
VNG1670C VNG1672H	FALSE	FALSE
VNG1681C VNG1682C	FALSE	TRUE
VNG1688C VNG1689G VNG1690G VNG1691G VNG1692G VNG1693G VNG1695G VNG1697G VNG1698G VNG1699C VNG1700G VNG1701G VNG1702G VNG1703G VNG1705G VNG1706G VNG1707G VNG1709G VNG1711G VNG1713G VNG1714G VNG1715G VNG1716G VNG1718G VNG1719G	TRUE	TRUE
VNG1733G VNG1734H	FALSE	FALSE
VNG1754G VNG1755G	FALSE	FALSE
VNG1758H VNG1759G	FALSE	FALSE
VNG1760G VNG1762G	TRUE	FALSE
VNG1764G VNG1765G	FALSE	FALSE
VNG1767G VNG1768G	TRUE	TRUE
VNG1769C VNG1770C	FALSE	FALSE
VNG1774G VNG1775C VNG1776G	FALSE	TRUE
VNG1783H VNG1785G	FALSE	FALSE
VNG1801G VNG1802H	TRUE	FALSE
VNG1820H VNG1821G	FALSE	FALSE
VNG1822G VNG1823C	FALSE	FALSE
VNG1829G VNG1830G	FALSE	TRUE
VNG1837G VNG1839H	FALSE	FALSE
VNG1846C VNG1848H	FALSE	FALSE
VNG1867G VNG1868G VNG1869C	FALSE	FALSE
VNG1877C VNG1879G	FALSE	FALSE
VNG1882G VNG1883G VNG1884G	FALSE	FALSE
VNG1893G VNG1894C	FALSE	FALSE
VNG1919H VNG1921H	FALSE	FALSE
VNG1922G VNG1924G	TRUE	FALSE
VNG1933G VNG1934H VNG1935C	TRUE	TRUE
VNG1942H VNG1943H	TRUE	FALSE
VNG1945G VNG1944C	FALSE	FALSE
VNG1957G VNG1959G	FALSE	FALSE
VNG1965H VNG1967G	FALSE	FALSE
VNG1969G VNG1971G VNG1972G	TRUE	FALSE
VNG1977H VNG1978H	FALSE	FALSE
VNG1980C VNG1983H	FALSE	FALSE
VNG1982C VNG1984G	FALSE	FALSE
VNG1987G VNG1988G	FALSE	FALSE
VNG1989H VNG1991H	FALSE	FALSE
VNG1992G VNG1993H	FALSE	FALSE
VNG1999H VNG2000G	FALSE	FALSE
VNG2003G VNG2005G	FALSE	TRUE
VNG2006C VNG2008H	FALSE	TRUE
VNG2015C VNG2017G	TRUE	FALSE
VNG2045G VNG2047G VNG2048G	FALSE	TRUE
VNG2051G VNG2053G VNG2054H VNG2056G	TRUE	FALSE
VNG2060G VNG2062G	FALSE	TRUE
VNG2065G VNG2067H	TRUE	FALSE
VNG2071G VNG2073C	FALSE	FALSE
VNG2084G VNG2085G	FALSE	FALSE
VNG2098H VNG2099C	TRUE	TRUE
VNG2125G VNG2126C	TRUE	TRUE
VNG2133H VNG2135G	TRUE	TRUE
VNG2138G VNG2139G VNG2140G VNG2141G VNG2142G VNG2143G VNG2144G VNG2146H	TRUE	TRUE
VNG2150G VNG2151G	TRUE	FALSE
VNG2160C VNG2162C VNG2163H	TRUE	FALSE
VNG2182H VNG2183H	FALSE	FALSE
VNG2193G VNG2195G	FALSE	TRUE
VNG2199H VNG2201G	FALSE	FALSE
VNG2205H VNG2206G	TRUE	FALSE
VNG2208G VNG2210G VNG2211H	TRUE	TRUE
VNG2217G VNG2218G VNG2219G VNG2220G	TRUE	TRUE
VNG2243G VNG2244H	FALSE	FALSE
VNG2286G VNG2288G VNG2289G	TRUE	FALSE
VNG2290G VNG2291G	TRUE	FALSE
VNG2299H VNG2301G	TRUE	FALSE
VNG2310H VNG2311H	TRUE	FALSE
VNG2313H VNG2314H	FALSE	FALSE
VNG2316C VNG2317G	FALSE	FALSE
VNG2322G VNG2323H	FALSE	FALSE
VNG2328H VNG2329C	FALSE	FALSE
VNG2330G VNG2331G VNG2332G	TRUE	FALSE
VNG2338G VNG2339C	FALSE	TRUE
VNG2342H VNG2343G VNG2344G VNG2346G VNG2347G VNG2349G	TRUE	TRUE
VNG2358G VNG2359G VNG2361G VNG2363G VNG2365G	TRUE	FALSE
VNG2368G VNG2369C	FALSE	FALSE
VNG2377G VNG2378G	FALSE	TRUE
VNG2383G VNG2384G	FALSE	FALSE
VNG2395C VNG2396G VNG2397G	FALSE	TRUE
VNG2406C VNG2408C	FALSE	FALSE
VNG2412H VNG2413H	FALSE	FALSE
VNG2414H VNG2415H	FALSE	FALSE
VNG2420G VNG2421G	FALSE	FALSE
VNG2433H VNG2436G VNG2437G	TRUE	FALSE
VNG2452C VNG2454C	FALSE	FALSE
VNG2456C VNG2458C	FALSE	FALSE
VNG2462G VNG2465C	TRUE	TRUE
VNG2467G VNG2469G	TRUE	TRUE
VNG2468C VNG2470C	FALSE	FALSE
VNG2474C VNG2475C	FALSE	TRUE
VNG2482G VNG2483G VNG2484G	TRUE	FALSE
VNG2488C VNG2490H	FALSE	FALSE
VNG2504G VNG2505G	FALSE	FALSE
VNG2522C VNG2523H	FALSE	FALSE
VNG2527G VNG2529G VNG2531G VNG2532H	TRUE	TRUE
VNG2533G VNG2536C	FALSE	TRUE
VNG2551G VNG2552G	FALSE	FALSE
VNG2558G VNG2560G VNG2562H	FALSE	TRUE
VNG2574G VNG2575G	FALSE	FALSE
VNG2576H VNG2577C	FALSE	FALSE
VNG2596G VNG2597C VNG2598G	FALSE	FALSE
VNG2604G VNG2606G	FALSE	TRUE
VNG2612G VNG2613H	TRUE	TRUE
VNG2620G VNG2622H	FALSE	FALSE
VNG2642H VNG2643H	FALSE	TRUE
VNG2648G VNG2649G	TRUE	FALSE
VNG2657G VNG2658G	FALSE	FALSE
VNG2661G VNG2662G VNG2664G VNG2665G VNG2666G VNG2668G	TRUE	TRUE
VNG5019G VNG5020G VNG5021G VNG5022G	FALSE	FALSE
VNG5025G VNG5026G VNG5027G	TRUE	FALSE
VNG5032G VNG5033G VNG5034G	TRUE	FALSE
VNG5055G VNG5057G	TRUE	FALSE
VNG5059C VNG5061C	FALSE	FALSE
VNG5062C VNG5063H	FALSE	FALSE
VNG5064H VNG5066G	FALSE	FALSE
VNG5076G VNG5077G	FALSE	FALSE
VNG5085H VNG5086H	FALSE	FALSE
VNG5088H VNG5089G	TRUE	FALSE
VNG5090C VNG5091C	FALSE	FALSE
VNG5102H VNG5104H VNG5105H	FALSE	FALSE
VNG5106H VNG5108H	FALSE	FALSE
VNG5115H VNG5116H VNG5118H	FALSE	FALSE
VNG5124H VNG5126G	FALSE	FALSE
VNG5141G VNG5142G	FALSE	FALSE
VNG5165H VNG5166H	FALSE	FALSE
VNG5180G VNG5181G	FALSE	TRUE
VNG5189H VNG5191H	FALSE	FALSE
VNG6142C VNG6143H	FALSE	FALSE
VNG6144G VNG6145H	FALSE	FALSE
VNG6166H VNG6168H	FALSE	FALSE
VNG6176G VNG6177G VNG6178G VNG6179G	FALSE	FALSE
VNG6211G VNG6212G VNG6213G VNG6214G VNG6216G	TRUE	FALSE
VNG6225C VNG6226H	FALSE	FALSE
VNG6230G VNG6232G VNG6233G	FALSE	FALSE
VNG6242G VNG6244G VNG6246G	FALSE	FALSE
VNG6262G VNG6264G VNG6265G	FALSE	FALSE
VNG6268C VNG6269C	FALSE	FALSE
VNG6277G VNG6279G VNG6280G VNG6281G	TRUE	FALSE
VNG6283H VNG6284H	FALSE	FALSE
VNG6305C VNG6306C	FALSE	FALSE
VNG6309G VNG6311G	TRUE	FALSE
VNG6335H VNG6337G	FALSE	FALSE
VNG6353H VNG6354G	TRUE	FALSE
VNG6355H VNG6357H	TRUE	FALSE
VNG6379C VNG6381H	FALSE	FALSE
VNG6400H VNG6401H VNG6402H	FALSE	FALSE
VNG6406H VNG6407H	FALSE	FALSE

## Sheet: E. coli
Supplementary Dataset S6, Related to Figure 3. Predicted and validated operons with multiple condition-specific isoforms, E. coli
Operon name	Predicted broken by corems	Observed broken during growth
b0002 b0003 b0004	TRUE	FALSE
b0011 b0013	FALSE	FALSE
b0014 b0015	FALSE	TRUE
b0018 b4412	FALSE	FALSE
b0019 b0020	FALSE	TRUE
b0021 b0022	FALSE	FALSE
b0025 b0026 b0027 b0028 b0029	TRUE	TRUE
b0032 b0033	FALSE	FALSE
b0035 b0036	FALSE	FALSE
b0038 b0039 b0040	FALSE	FALSE
b0041 b0042 b0043 b0044	FALSE	FALSE
b0046 b0047	FALSE	FALSE
b0049 b0050 b0051 b0052 b0053 b0054	TRUE	TRUE
b0058 b0059	FALSE	FALSE
b0062 b0063	FALSE	FALSE
b0066 b0067 b0068	FALSE	FALSE
b0071 b0072 b0073 b0074 b0075	TRUE	FALSE
b0077 b0078	TRUE	FALSE
b0081 b0082 b0083 b0084 b0085 b0086 b0087 b0088 b0089 b0090 b0091 b0092 b0093 b0094 b0095	TRUE	TRUE
b0097 b0098 b0099	FALSE	FALSE
b0101 b0102 b0103	FALSE	FALSE
b0106 b0107 b0108	FALSE	FALSE
b0110 b0111	FALSE	FALSE
b0114 b0115 b0116	FALSE	FALSE
b0120 b0121	FALSE	FALSE
b0127 b0128	FALSE	FALSE
b0129 b0130	FALSE	FALSE
b0133 b0134	FALSE	FALSE
b0135 b0136 b0137 b0138 b0139 b0140 b0141	TRUE	FALSE
b0142 b0143 b0144 b0145	FALSE	TRUE
b0150 b0151 b0152 b0153	TRUE	TRUE
b0158 b0159	FALSE	TRUE
b0169 b0170 b0171	FALSE	TRUE
b0174 b0175 b0176 b0177 b0178 b0179 b0180 b0181 b0182 b0183 b0184 b0185	TRUE	TRUE
b0186 b0187	FALSE	TRUE
b0189 b4406	FALSE	FALSE
b0190 b0191 b0192	FALSE	FALSE
b0195 b0196	FALSE	FALSE
b0197 b0198 b0199	TRUE	TRUE
b0209 b0210	FALSE	TRUE
b0225 b0226	FALSE	FALSE
b0231 b0232 b0233 b0234	FALSE	TRUE
b0235 b0236	FALSE	FALSE
b0242 b0243	FALSE	FALSE
b0245 b0246 b0247	FALSE	FALSE
b0260 b0261	FALSE	FALSE
b0262 b0263	FALSE	FALSE
b0264 b0265	FALSE	FALSE
b0268 b0269	FALSE	FALSE
b0270 b0271	FALSE	FALSE
b0274 b0275	FALSE	FALSE
b0278 b0279	FALSE	FALSE
b0283 b0284 b0285 b0286	TRUE	FALSE
b0289 b0290 b0291 b0292 b0293 b0294	FALSE	FALSE
b0298 b0299	TRUE	FALSE
b0301 b0303	FALSE	FALSE
b0306 b0307 b0308	FALSE	FALSE
b0311 b0312 b0313	TRUE	TRUE
b0318 b0319 b0320 b0321	TRUE	FALSE
b0323 b0324	FALSE	FALSE
b0333 b0334 b0335	FALSE	FALSE
b0336 b0337	FALSE	FALSE
b0339 b0340 b0341	FALSE	FALSE
b0342 b0343 b0344	FALSE	TRUE
b0347 b0348 b0349 b0350 b0351 b0352	TRUE	FALSE
b0355 b0356 b0357	FALSE	TRUE
b0360 b0361	FALSE	FALSE
b0363 b0364	FALSE	FALSE
b0365 b0366 b0367 b0368	FALSE	FALSE
b0372 b0373	FALSE	FALSE
b0377 b0378	FALSE	FALSE
b0397 b0398	FALSE	FALSE
b0399 b0400	FALSE	FALSE
b0401 b0402	FALSE	TRUE
b0405 b0406 b0407 b0408 b0409	TRUE	TRUE
b0413 b0414 b0415 b0416 b0417 b0418	FALSE	TRUE
b0420 b0421 b0422	FALSE	FALSE
b0424 b0425	FALSE	FALSE
b0428 b0429 b0430 b0431 b0432	TRUE	FALSE
b0433 b0434	FALSE	TRUE
b0437 b0438 b0439	TRUE	TRUE
b0447 b0448 b0449	FALSE	FALSE
b0450 b0451	FALSE	FALSE
b0460 b0461	FALSE	FALSE
b0462 b0463	FALSE	FALSE
b0466 b0467	FALSE	FALSE
b0470 b0471 b0472	FALSE	FALSE
b0485 b0486	FALSE	FALSE
b0488 b0489	FALSE	FALSE
b0490 b0491	FALSE	FALSE
b0493 b0494	FALSE	FALSE
b0495 b0496	FALSE	FALSE
b0498 b0499 b0500	FALSE	FALSE
b0507 b0508 b0509	TRUE	FALSE
b0511 b0512 b0513 b0514	FALSE	TRUE
b0515 b0516 b0517	FALSE	FALSE
b0518 b0520 b0521	FALSE	FALSE
b0522 b0523	FALSE	FALSE
b0524 b0525	FALSE	TRUE
b0528 b0529	FALSE	FALSE
b0531 b0532 b0533 b0534	FALSE	FALSE
b0540 b0541	FALSE	FALSE
b0545 b0546	FALSE	FALSE
b0547 b0548 b0549 b0550	TRUE	FALSE
b0560 b0561	FALSE	FALSE
b0567 b0568 b0569	FALSE	FALSE
b0570 b0571	TRUE	FALSE
b0572 b0573 b0574 b0575 b0576	TRUE	TRUE
b0583 b0584	TRUE	TRUE
b0588 b0589 b0590	TRUE	FALSE
b0593 b0594 b0595 b0596 b0597	TRUE	FALSE
b0601 b0602	FALSE	FALSE
b0605 b0606	FALSE	TRUE
b0613 b0614 b0615 b0616 b0617 b0618	TRUE	FALSE
b0619 b0620	FALSE	FALSE
b0632 b0633 b0634 b0635 b0636 b0637	FALSE	TRUE
b0638 b0639 b0640 b0641 b0642	TRUE	TRUE
b0645 b0646	FALSE	FALSE
b0652 b0653 b0654	TRUE	FALSE
b0657 b0658 b0659 b0660	TRUE	TRUE
b0675 b0676 b0677 b0678	FALSE	FALSE
b0684 b0685	FALSE	FALSE
b0687 b0688	FALSE	FALSE
b0692 b0693	FALSE	FALSE
b0694 b0695 b0696 b0697 b0698	FALSE	TRUE
b0703 b0704	FALSE	TRUE
b0707 b0708	FALSE	FALSE
b0710 b0711 b0712 b0713	FALSE	FALSE
b0716 b0717 b0718 b0719	FALSE	FALSE
b0721 b0722 b0723 b0724	TRUE	FALSE
b0726 b0727 b0728 b0729	FALSE	FALSE
b0731 b0732	FALSE	FALSE
b0736 b0737 b0738 b0739	FALSE	FALSE
b0740 b0741 b0742	FALSE	TRUE
b0750 b0751	FALSE	FALSE
b0756 b0757 b0758 b0759	TRUE	TRUE
b0763 b0764 b0765	FALSE	FALSE
b0775 b0776 b0777 b0778	TRUE	FALSE
b0781 b0782 b0783 b0784 b0785	FALSE	FALSE
b0788 b0789 b0790	FALSE	FALSE
b0792 b0793 b0794 b0795 b0796	FALSE	TRUE
b0804 b0805	TRUE	FALSE
b0809 b0810 b0811	TRUE	FALSE
b0817 b0818	FALSE	FALSE
b0823 b0824	TRUE	FALSE
b0826 b0827	FALSE	FALSE
b0828 b0829 b0830 b0831 b0832	TRUE	TRUE
b0833 b0834	FALSE	FALSE
b0840 b0841	FALSE	FALSE
b0850 b0851 b0852	FALSE	FALSE
b0854 b0855 b0856 b0857	TRUE	FALSE
b0858 b0859	FALSE	FALSE
b0861 b0862 b0863 b0864	FALSE	TRUE
b0866 b0867	FALSE	FALSE
b0869 b0870 b0871	FALSE	TRUE
b0872 b0873	FALSE	FALSE
b0878 b0879	FALSE	FALSE
b0881 b0882	FALSE	FALSE
b0885 b0886 b0887	FALSE	FALSE
b0891 b0892	FALSE	TRUE
b0894 b0895 b0896	FALSE	FALSE
b0903 b0904	TRUE	TRUE
b0907 b0908	FALSE	TRUE
b0910 b0911	FALSE	TRUE
b0914 b0915	FALSE	FALSE
b0917 b0918	FALSE	FALSE
b0921 b0922 b0923 b0924	TRUE	FALSE
b0926 b0927	FALSE	FALSE
b0933 b0934 b0935 b0936 b0937	FALSE	FALSE
b0938 b0939 b0940 b0941 b0942 b0943 b0944	TRUE	FALSE
b0948 b0949	FALSE	FALSE
b0950 b0951 b0952	FALSE	FALSE
b0960 b0961	FALSE	FALSE
b0981 b0982 b0983 b0984 b0985 b0986	FALSE	FALSE
b0996 b0997 b0998	FALSE	FALSE
b0999 b1000	TRUE	FALSE
b1003 b1004	TRUE	FALSE
b1006 b1007 b1008 b1009 b1010 b1011 b1012	TRUE	FALSE
b1021 b1022 b1023 b1024	FALSE	FALSE
b1026 b1027	TRUE	FALSE
b1028 b1029	FALSE	FALSE
b1033 b1034 b1035	FALSE	FALSE
b1037 b1038 b1039 b1040	TRUE	FALSE
b1041 b1042 b1043	FALSE	FALSE
b1045 b1046	FALSE	FALSE
b1048 b1049	FALSE	FALSE
b1056 b1057	FALSE	FALSE
b1058 b1059	FALSE	TRUE
b1066 b1067 b1068	FALSE	FALSE
b1070 b1071 b1072	FALSE	FALSE
b1073 b1074 b1075 b1076 b1077 b1078 b1079 b1080 b1081 b1082 b1083	FALSE	TRUE
b1088 b1089 b1090 b1091 b1092 b1093 b1094 b1095	TRUE	TRUE
b1096 b1097 b1098 b1099 b1100	FALSE	FALSE
b1103 b1104 b1105 b1106 b1107 b1108	TRUE	FALSE
b1116 b1117 b1118 b1119 b1120	TRUE	FALSE
b1121 b1122	FALSE	FALSE
b1123 b1124 b1125 b1126	FALSE	TRUE
b1129 b1130	FALSE	FALSE
b1131 b1132 b1133 b1134 b1135	FALSE	FALSE
b1137 b1138	FALSE	FALSE
b1140 b1141	FALSE	FALSE
b1146 b1147 b1148 b1150 b1151 b1152 b1153 b1154 b1155	TRUE	FALSE
b1156 b1157	TRUE	FALSE
b1164 b1165 b1166 b1167	FALSE	FALSE
b1171 b1172	FALSE	FALSE
b1174 b1175 b1176	TRUE	FALSE
b1179 b1180	FALSE	FALSE
b1183 b1184	FALSE	FALSE
b1185 b1186	FALSE	FALSE
b1189 b1190	TRUE	FALSE
b1198 b1199 b1200	FALSE	FALSE
b1203 b1204	FALSE	TRUE
b1208 b1209	FALSE	FALSE
b1210 b1211 b1212 b1213 b1214 b1215	FALSE	TRUE
b1221 b1222	FALSE	FALSE
b1224 b1225 b1226 b1227	TRUE	FALSE
b1232 b1233	FALSE	FALSE
b1243 b1244 b1245 b1246 b1247	FALSE	TRUE
b1248 b1249	FALSE	FALSE
b1254 b1255	FALSE	FALSE
b1257 b1258 b1259	FALSE	FALSE
b1260 b1261 b1262 b1263 b1264	TRUE	TRUE
b1266 b1267	FALSE	FALSE
b1270 b1271	FALSE	FALSE
b1279 b1280	FALSE	FALSE
b1281 b1282	TRUE	FALSE
b1286 b1287	FALSE	TRUE
b1290 b1291 b1292 b1293 b1294	TRUE	FALSE
b1298 b1299	TRUE	FALSE
b1300 b1301 b1302	TRUE	FALSE
b1304 b1305 b1306 b1307 b1308	TRUE	FALSE
b1309 b1310 b1311 b1312 b1313 b1314 b1315 b1316 b1317 b1319	TRUE	FALSE
b1321 b1322	TRUE	FALSE
b1333 b1334	FALSE	FALSE
b1335 b1336 b1337 b1338	FALSE	FALSE
b1345 b1346	FALSE	FALSE
b1347 b1348	FALSE	FALSE
b1349 b1350	FALSE	FALSE
b1351 b1352	FALSE	FALSE
b1357 b1358 b1359 b1360 b1361 b1362	FALSE	FALSE
b1365 b1366	FALSE	FALSE
b1372 b1373	FALSE	FALSE
b1382 b1383	FALSE	FALSE
b1388 b1389 b1390 b1391 b1392 b1393 b1394 b1395	TRUE	FALSE
b1396 b1397 b1398	FALSE	TRUE
b1399 b1400	FALSE	FALSE
b1402 b1403	FALSE	FALSE
b1408 b1409 b1410 b1411	FALSE	FALSE
b4428 b1420	FALSE	FALSE
b1426 b1427	FALSE	FALSE
b1429 b1430	FALSE	FALSE
b1440 b1441 b1442 b1443 b1444	TRUE	TRUE
b1447 b1448	FALSE	FALSE
b1465 b1466 b1467 b1468 b1469	TRUE	FALSE
b1470 b1471	FALSE	FALSE
b1474 b1475 b1476	FALSE	FALSE
b1480 b1481	FALSE	FALSE
b1483 b1484 b1485 b1486 b1487 b1488	TRUE	FALSE
b1489 b1490	FALSE	FALSE
b1492 b1493	FALSE	FALSE
b1494 b1495 b1496	TRUE	FALSE
b1497 b1498	FALSE	FALSE
b1502 b1503 b1504 b1505	FALSE	FALSE
b1507 b1508	FALSE	FALSE
b1511 b1512	FALSE	FALSE
b1513 b1514 b1515 b1516 b1517 b1518 b1519	TRUE	TRUE
b1523 b1524	FALSE	FALSE
b1530 b1531 b1532	FALSE	FALSE
b1546 b1547 b1548	FALSE	FALSE
b1554 b1555 b1556	FALSE	FALSE
b1559 b1560	FALSE	FALSE
b1562 b1563 b1564	FALSE	FALSE
b1567 b1568 b1569	FALSE	FALSE
b1571 b1572 b1573	FALSE	FALSE
b1575 b1576	FALSE	FALSE
b1577 b1578	FALSE	TRUE
b1580 b1581	FALSE	FALSE
b1583 b1584	FALSE	FALSE
b1587 b1588 b1589 b1590 b1591	TRUE	FALSE
b1599 b1600	FALSE	FALSE
b1602 b1603	FALSE	FALSE
b1605 b1606	FALSE	FALSE
b1608 b1609	FALSE	FALSE
b1611 b1612	TRUE	TRUE
b1615 b1616 b1617	FALSE	TRUE
b1621 b1622	FALSE	FALSE
b1625 b1626 b1627 b1628 b1629 b1630 b1631 b1632 b1633	TRUE	FALSE
b1636 b1637	FALSE	FALSE
b1643 b1644 b1645	FALSE	FALSE
b1646 b1647 b1648	FALSE	FALSE
b1649 b1650	FALSE	FALSE
b1669 b1670 b1671	FALSE	FALSE
b1672 b1673 b1674	FALSE	FALSE
b1679 b1680 b1681 b1682 b1683 b1684	FALSE	FALSE
b1686 b1687	FALSE	FALSE
b1691 b1692 b1693	FALSE	TRUE
b1694 b1695	FALSE	FALSE
b1697 b1698 b1699 b1700	FALSE	FALSE
b1709 b1710	FALSE	FALSE
b1712 b1713 b1714	FALSE	FALSE
b1716 b1717 b1718 b1719	FALSE	TRUE
b1723 b1724 b1725	FALSE	FALSE
b1733 b1734 b1735 b1736 b1737 b1738	FALSE	FALSE
b1744 b1745 b1746 b1747 b1748	TRUE	FALSE
b1750 b1751 b1752 b1753 b1754 b1755 b1756	TRUE	FALSE
b1763 b1764	FALSE	TRUE
b1767 b1768	FALSE	FALSE
b1771 b1772 b1773 b1774 b1775 b1776	FALSE	FALSE
b1777 b1778	TRUE	FALSE
b1779 b1780	FALSE	TRUE
b1783 b1784	TRUE	FALSE
b1796 b1797	FALSE	FALSE
b1801 b1802 b1803	FALSE	FALSE
b1807 b1808	FALSE	FALSE
b1812 b1813	FALSE	FALSE
b1817 b1818 b1819 b1820	TRUE	TRUE
b1823 b1824	FALSE	FALSE
b1825 b1826	FALSE	FALSE
b1830 b1831 b1832	FALSE	FALSE
b1833 b1834	FALSE	FALSE
b1836 b1837	TRUE	FALSE
b1839 b1840 b1841	FALSE	FALSE
b1843 b1844	FALSE	FALSE
b1847 b1848	FALSE	TRUE
b1850 b1851	FALSE	TRUE
b1855 b1856 b1857	FALSE	FALSE
b1858 b1859	FALSE	FALSE
b1860 b1861	FALSE	FALSE
b1863 b1864 b1865 b1866	FALSE	FALSE
b1867 b1868	FALSE	FALSE
b1869 b1870 b1871	FALSE	FALSE
b1872 b1873	FALSE	FALSE
b1874 b1875	FALSE	FALSE
b1878 b1879 b1880	TRUE	FALSE
b1881 b1882 b1883 b1884 b1885 b1886 b1887 b1888 b1889 b1890 b1891 b1892	TRUE	TRUE
b1893 b1894	FALSE	FALSE
b1896 b1897	TRUE	FALSE
b1900 b1901	FALSE	FALSE
b1913 b1914	FALSE	FALSE
b1917 b1918 b1919 b1920	TRUE	FALSE
b1921 b1922	FALSE	FALSE
b1924 b1925 b1926	FALSE	FALSE
b1929 b1930	FALSE	FALSE
b1938 b1939 b1940 b1941 b1942 b1943 b1944 b1945 b1946 b1947 b1948 b1949 b1950	FALSE	TRUE
b1960 b1961	FALSE	FALSE
b1962 b1963	FALSE	FALSE
b1968 b1969	FALSE	FALSE
b1971 b1972	FALSE	FALSE
b1987 b1988	FALSE	FALSE
b1991 b1992 b1993	FALSE	FALSE
b1996 b1997	FALSE	FALSE
b2001 b2002	FALSE	FALSE
b2012 b2013	FALSE	FALSE
b2015 b2016 b2017	FALSE	TRUE
b2019 b2020 b2021 b2022 b2023 b2024 b2025 b2026	TRUE	FALSE
b2032 b2033 b2034 b2035 b2036 b2037 b2038 b2039 b2040 b2041	TRUE	TRUE
b2043 b2044 b2045	FALSE	FALSE
b2046 b2047 b2048 b2049 b2050 b2051 b2052 b2053 b2054 b2055 b2056 b2057 b2058 b2059 b2060 b2061 b2062	TRUE	TRUE
b2064 b2065	FALSE	FALSE
b2072 b2073	FALSE	FALSE
b2074 b2075 b2076 b2077 b2078 b2079	FALSE	TRUE
b2088 b2089	FALSE	FALSE
b2091 b2092 b2093 b2094 b2095 b2096	TRUE	TRUE
b2098 b2099 b2100	FALSE	FALSE
b2103 b2104	FALSE	FALSE
b2108 b2109 b2110 b2111	FALSE	FALSE
b2120 b2121 b2122	FALSE	FALSE
b2125 b2126	FALSE	FALSE
b2128 b2129 b2130 b2131	FALSE	FALSE
b2141 b2142	FALSE	FALSE
b2144 b2145	TRUE	FALSE
b2146 b2147	FALSE	FALSE
b2148 b2149 b2150	TRUE	FALSE
b2152 b2153	FALSE	TRUE
b2159 b2160	FALSE	FALSE
b2165 b2166	FALSE	FALSE
b2167 b2168 b2169	FALSE	FALSE
b2173 b2174	FALSE	FALSE
b2177 b2178 b2179 b2180	FALSE	FALSE
b2182 b2183	FALSE	FALSE
b2187 b2188	FALSE	FALSE
b2194 b2195 b2196 b2197 b2198 b2199 b2200 b2201 b2202 b2203 b2204 b2205 b2206 b2207 b2208	TRUE	FALSE
b2212 b2213	FALSE	FALSE
b2216 b2217	FALSE	TRUE
b2219 b2220	TRUE	FALSE
b2221 b2222 b2223 b2224	FALSE	FALSE
b2225 b2226 b2229 b2230	FALSE	FALSE
b2234 b2235 b2236	FALSE	FALSE
b2239 b2240	TRUE	FALSE
b2241 b2242 b2243	TRUE	FALSE
b2245 b2246 b2247 b2248	FALSE	FALSE
b2260 b2261 b2262 b2263 b2264 b2265	TRUE	FALSE
b2274 b2275	FALSE	FALSE
b2276 b2277 b2278 b2279 b2280 b2281 b2282 b2283 b2284 b2285 b2286 b2287 b2288	TRUE	TRUE
b2293 b2294	TRUE	FALSE
b2296 b2297	FALSE	FALSE
b2299 b2300	FALSE	FALSE
b2303 b2304	FALSE	FALSE
b2306 b2307 b2308 b2309	TRUE	FALSE
b2312 b2313	FALSE	FALSE
b2314 b2315 b2316	FALSE	TRUE
b2318 b2319 b2320	FALSE	FALSE
b2325 b2326 b2327 b2328 b2329 b2330	FALSE	TRUE
b2333 b2334 b2335 b2336 b2339	FALSE	FALSE
b2341 b2342	TRUE	FALSE
b2350 b2351 b2352	FALSE	TRUE
b2354 b2355 b2356 b2357 b2358	FALSE	FALSE
b2359 b2360	FALSE	FALSE
b2361 b2362 b2363	FALSE	FALSE
b2365 b2366	FALSE	FALSE
b2367 b2368	FALSE	FALSE
b2369 b2370	FALSE	TRUE
b2373 b2374	FALSE	FALSE
b2380 b2381 b2382	FALSE	FALSE
b2383 b2384 b2385	FALSE	FALSE
b2386 b2387	FALSE	FALSE
b2398 b2399	FALSE	FALSE
b2415 b2416 b2417	TRUE	TRUE
b2421 b2422 b2423 b2424 b2425	FALSE	FALSE
b2428 b2429 b2430	FALSE	FALSE
b2433 b2434	FALSE	FALSE
b2435 b2436	FALSE	FALSE
b2437 b2438 b2439 b2440 b2441	FALSE	FALSE
b2444 b2445	FALSE	FALSE
b2446 b2447	FALSE	FALSE
b2448 b2449	FALSE	FALSE
b2451 b2452	FALSE	FALSE
b2453 b2454 b2455 b2456	FALSE	FALSE
b2457 b2458 b2459 b2460 b2461 b2462	FALSE	FALSE
b2464 b2465	TRUE	FALSE
b2471 b2472	FALSE	FALSE
b2477 b2478	FALSE	FALSE
b2479 b2480	FALSE	FALSE
b2481 b2482 b2483 b2484 b2485 b2486 b2487 b2488 b2489 b2490 b2491	FALSE	FALSE
b2494 b2495	FALSE	FALSE
b2497 b2498	FALSE	FALSE
b2499 b2500	TRUE	FALSE
b2501 b2502	FALSE	TRUE
b2505 b2506	FALSE	FALSE
b2507 b2508	FALSE	FALSE
b2511 b2512 b2513 b2514 b2515 b2516	TRUE	TRUE
b2519 b2520	FALSE	TRUE
b2524 b2525 b2526 b2527 b2528 b2529 b2530 b2531	TRUE	FALSE
b2538 b2539 b2540 b2541 b2542	FALSE	FALSE
b2544 b2545	FALSE	FALSE
b2546 b2547 b2548	FALSE	FALSE
b2563 b2564 b2565 b2566 b2567	FALSE	FALSE
b2568 b2569	FALSE	FALSE
b2570 b2571 b2572 b2573	FALSE	TRUE
b2593 b2594	FALSE	FALSE
b2600 b2601	FALSE	FALSE
b2603 b2604 b2605	FALSE	FALSE
b2606 b2607 b2608 b2609	TRUE	FALSE
b2618 b2619	FALSE	FALSE
b2627 b2628	FALSE	FALSE
b2630 b2631	FALSE	FALSE
b2635 b2636 b2637	FALSE	FALSE
b2638 b2641	FALSE	FALSE
b2659 b2660 b2661 b2662 b2663 b2664	FALSE	TRUE
b2665 b2666	FALSE	FALSE
b2667 b2668	FALSE	FALSE
b2673 b2674 b2675 b2676	FALSE	FALSE
b2677 b2678 b2679	FALSE	FALSE
b2682 b2683 b2684 b2685 b2686	FALSE	FALSE
b2688 b2689 b2690	FALSE	FALSE
b2698 b2699	FALSE	TRUE
b2702 b2703 b2704 b2705 b2706 b2707 b2708	TRUE	TRUE
b2710 b2711	FALSE	FALSE
b2715 b2716	FALSE	FALSE
b2717 b2718 b2719 b2720 b2721 b2722 b2723 b2724	TRUE	FALSE
b2726 b2727 b2728 b2729 b2730	TRUE	FALSE
b2736 b2737	FALSE	FALSE
b2738 b2739	FALSE	FALSE
b2741 b2742	TRUE	FALSE
b2743 b2744 b2745 b2746 b2747 b2748	TRUE	FALSE
b2749 b2750 b2751 b2752	TRUE	FALSE
b2754 b2755 b2756 b2757 b2758 b2759 b2760	TRUE	FALSE
b2762 b2763 b2764	FALSE	FALSE
b2766 b2767	FALSE	FALSE
b2769 b2770 b2771 b2774	FALSE	FALSE
b2782 b2783	FALSE	FALSE
b2787 b2788 b2789	FALSE	FALSE
b2791 b2792	FALSE	FALSE
b2796 b2797	FALSE	FALSE
b2799 b2800	FALSE	FALSE
b2801 b2802 b2803 b2804 b2805	FALSE	TRUE
b2806 b2807	FALSE	FALSE
b2810 b2811	FALSE	FALSE
b2819 b2820 b2821	TRUE	TRUE
b2823 b2824 b2825 b2826	FALSE	FALSE
b2827 b2828	FALSE	FALSE
b2829 b2830	FALSE	FALSE
b2835 b2836	FALSE	FALSE
b2840 b2841	FALSE	FALSE
b2842 b2843	FALSE	FALSE
b2847 b2848	FALSE	FALSE
b2858 b2859	FALSE	FALSE
b2860 b2861	FALSE	FALSE
b2866 b2867 b2868	FALSE	FALSE
b2870 b2871 b2872 b2873	TRUE	FALSE
b2875 b2876	TRUE	FALSE
b2878 b2879 b2880 b2881	TRUE	FALSE
b2886 b2887	FALSE	FALSE
b2890 b2891	FALSE	FALSE
b2892 b2893 b2894	FALSE	FALSE
b2896 b2897	FALSE	FALSE
b2903 b2904 b2905	FALSE	FALSE
b2906 b2907 b2908 b2909	FALSE	FALSE
b2917 b2918 b2919 b2920	FALSE	FALSE
b2925 b2926 b2927	FALSE	TRUE
b2928 b2929 b2930 b2933 b2934	FALSE	TRUE
b2937 b2938 b2939	FALSE	TRUE
b2946 b2947	FALSE	FALSE
b2948 b2949	FALSE	FALSE
b2951 b2952 b2953 b2954 b2955	FALSE	FALSE
b2959 b2960	TRUE	TRUE
b2961 b2962	TRUE	TRUE
b2968 b2969 b2970	FALSE	FALSE
b2971 b2972	TRUE	FALSE
b2976 b2977 b2979	TRUE	FALSE
b2983 b2984 b2985	FALSE	FALSE
b2990 b2991 b2992 b2993 b2994 b2995 b2996 b2997	TRUE	FALSE
b3005 b3006	FALSE	FALSE
b3021 b3022	TRUE	FALSE
b3023 b3024	FALSE	TRUE
b3025 b3026	FALSE	FALSE
b3028 b3029	FALSE	TRUE
b3030 b3031 b3032 b3033 b3034	FALSE	FALSE
b3037 b3038	FALSE	FALSE
b3044 b3045	FALSE	FALSE
b3047 b3048	FALSE	FALSE
b3050 b3051	FALSE	TRUE
b3053 b3054	FALSE	FALSE
b3061 b3062	FALSE	FALSE
b3076 b3077 b3078	FALSE	FALSE
b3079 b3080	FALSE	FALSE
b3082 b3083	FALSE	FALSE
b3091 b3092	FALSE	FALSE
b3095 b3096	FALSE	FALSE
b3097 b3098 b3099 b3100	TRUE	FALSE
b3113 b3114 b3115 b3116 b3117	FALSE	FALSE
b3120 b3121	TRUE	FALSE
b3124 b3125 b3126 b3127	FALSE	FALSE
b3129 b3130	FALSE	FALSE
b3132 b3133 b3134 b3135	TRUE	FALSE
b3136 b3137	FALSE	FALSE
b3138 b3139 b3140 b3141	TRUE	FALSE
b3142 b3143 b3144 b3145	FALSE	FALSE
b3147 b3148 b3149 b3150	FALSE	TRUE
b3156 b3157	TRUE	FALSE
b3158 b3159	TRUE	FALSE
b3165 b3166 b3167 b3168 b3169 b3170	TRUE	TRUE
b3176 b3177 b3178 b3179	TRUE	TRUE
b3183 b3184	FALSE	FALSE
b3185 b3186	TRUE	FALSE
b3189 b3190	FALSE	FALSE
b3191 b3192 b3193 b3194 b3195	TRUE	FALSE
b3196 b3197 b3198 b3199 b3200 b3201 b3202 b3203 b3204 b3205 b3206	TRUE	TRUE
b3208 b3209	FALSE	FALSE
b3212 b3213	TRUE	TRUE
b3215 b3216	FALSE	FALSE
b3221 b3222 b3223 b3224 b3225	FALSE	FALSE
b3228 b3229	FALSE	FALSE
b3230 b3231	FALSE	FALSE
b3234 b3235	FALSE	FALSE
b3240 b3241 b3242	FALSE	FALSE
b3247 b3248 b3249 b3250 b3251	FALSE	TRUE
b3255 b3256	FALSE	FALSE
b3257 b3258 b3259	FALSE	TRUE
b3260 b3261	FALSE	FALSE
b3265 b3266	FALSE	FALSE
b3269 b3270 b3271	FALSE	TRUE
b3280 b3281 b3282 b3283 b3284	FALSE	TRUE
b3287 b3288 b3289 b3290	FALSE	TRUE
b3292 b3293	FALSE	FALSE
b3294 b3295 b3296 b3297 b3298 b3299 b3300 b3301 b3302 b3303 b3304 b3305 b3306 b3307 b3308 b3309 b3310 b3311 b3312 b3313 b3314 b3315 b3316 b3317 b3318 b3319 b3320 b3321	TRUE	TRUE
b3322 b3323	TRUE	FALSE
b3324 b3325 b3326 b3327 b3328 b3329 b3330 b3331 b3332 b3333 b3334 b3335	TRUE	FALSE
b3339 b3340 b3341 b3342	TRUE	TRUE
b3343 b3344 b3345 b3346	FALSE	FALSE
b3349 b3350 b3351	FALSE	TRUE
b3352 b3353 b3354	FALSE	FALSE
b3360 b3361 b3362	TRUE	FALSE
b3365 b3366 b3367 b3368	TRUE	FALSE
b3376 b3377 b3378 b3379	FALSE	FALSE
b3380 b3381 b3382 b3383	FALSE	FALSE
b3384 b3385 b3386 b3387 b3388 b3389 b3390	TRUE	TRUE
b3391 b3392 b3393 b3394 b3395	FALSE	FALSE
b3399 b3400 b3401	TRUE	FALSE
b3404 b3405	FALSE	FALSE
b3408 b3409 b3410	FALSE	FALSE
b3416 b3417	FALSE	FALSE
b3423 b3424 b3425	FALSE	FALSE
b3428 b3429 b3430 b3431 b3432	TRUE	TRUE
b3442 b3443	FALSE	FALSE
b3444 b3445	FALSE	FALSE
b3449 b3450 b3451 b3452 b3453	TRUE	TRUE
b3454 b3455 b3456 b3457 b3458	TRUE	TRUE
b3462 b3463 b3464	TRUE	FALSE
b3465 b3466	TRUE	FALSE
b3476 b3477 b3478 b3479 b3480 b3481	TRUE	FALSE
b3485 b3486 b3487	FALSE	TRUE
b3497 b3498	FALSE	TRUE
b3501 b3502 b3503	FALSE	FALSE
b3508 b3509 b3510	TRUE	FALSE
b3513 b3514	TRUE	FALSE
b3530 b3531 b3532 b3533 b3534 b3535	FALSE	FALSE
b3536 b3537 b3538	FALSE	TRUE
b3540 b3541 b3542 b3543	FALSE	FALSE
b3549 b3550	FALSE	FALSE
b3557 b3558	FALSE	FALSE
b3559 b3560	FALSE	FALSE
b3562 b3563	FALSE	FALSE
b3564 b3565	FALSE	FALSE
b3566 b3567 b3568	FALSE	FALSE
b3575 b3576	FALSE	FALSE
b3577 b3578 b3579 b3580 b3581 b3582 b3583	TRUE	TRUE
b3586 b3587	FALSE	FALSE
b3590 b3591	FALSE	FALSE
b3597 b3598	FALSE	FALSE
b3599 b3600 b3601	FALSE	FALSE
b3603 b3604 b3605	TRUE	FALSE
b3607 b3608 b3609 b3610	FALSE	TRUE
b3612 b3613 b3614	FALSE	TRUE
b3616 b3617	FALSE	FALSE
b3619 b3620 b3621 b3622	FALSE	TRUE
b3623 b3624 b3625 b3626 b3627 b3628 b3629 b3630 b3631 b3632	TRUE	TRUE
b3633 b3634	FALSE	FALSE
b3636 b3637	TRUE	FALSE
b3639 b3640 b3641	FALSE	FALSE
b3648 b3649 b3650 b3651 b3652	FALSE	FALSE
b3656 b3657	FALSE	FALSE
b3667 b3668 b3669	FALSE	FALSE
b3670 b3671	FALSE	FALSE
b3674 b3675 b3676	FALSE	FALSE
b3678 b3679	FALSE	FALSE
b3686 b3687	TRUE	FALSE
b3691 b3693	FALSE	FALSE
b3699 b3700 b3701 b3702	FALSE	FALSE
b3708 b3709	FALSE	TRUE
b3710 b3711	FALSE	FALSE
b3712 b3713	FALSE	FALSE
b3716 b3717	FALSE	FALSE
b3718 b3719 b3720 b3721 b3722	FALSE	FALSE
b3724 b3725 b3726 b3727 b3728	TRUE	TRUE
b3729 b3730	FALSE	FALSE
b3731 b3732 b3733 b3734 b3735 b3736 b3737 b3738 b3739	TRUE	FALSE
b3740 b3741	FALSE	FALSE
b3745 b3746	FALSE	FALSE
b3748 b3749 b3750 b3751 b3752 b3753	TRUE	TRUE
b3754 b3755	FALSE	TRUE
b3779 b3780	FALSE	TRUE
b3802 b3803 b3804 b3805	FALSE	FALSE
b3809 b3810 b3811 b3812	TRUE	TRUE
b3817 b3818	FALSE	FALSE
b3825 b3826	FALSE	FALSE
b3833 b3834 b3835 b3836 b3838 b3839	TRUE	TRUE
b3843 b3844	FALSE	FALSE
b3845 b3846	TRUE	FALSE
b3847 b3848 b3849 b3850	FALSE	TRUE
b3856 b3857	FALSE	FALSE
b3859 b3860	FALSE	FALSE
b3868 b3869	TRUE	FALSE
b3872 b3873	FALSE	FALSE
b3876 b3877 b3878	TRUE	TRUE
b3880 b3881 b3882	FALSE	FALSE
b3883 b3884	FALSE	TRUE
b3885 b3886 b3887 b3888	FALSE	FALSE
b3891 b3892 b3893 b3894	TRUE	TRUE
b3897 b3898 b3899 b3900	FALSE	FALSE
b3901 b3902	FALSE	FALSE
b3903 b3904	FALSE	FALSE
b3905 b3906	FALSE	FALSE
b3911 b3912	FALSE	FALSE
b3922 b3923	TRUE	FALSE
b3926 b3927	TRUE	FALSE
b3931 b3932	FALSE	FALSE
b3939 b3940	TRUE	FALSE
b3945 b3946 b3947	FALSE	TRUE
b3949 b3950	TRUE	FALSE
b3951 b3952 b3953	FALSE	FALSE
b3958 b3959 b3960	FALSE	TRUE
b3963 b3964	FALSE	FALSE
b3966 b3967	FALSE	FALSE
b3972 b3973	FALSE	FALSE
b3981 b3982 b3983 b3984 b3985 b3986	TRUE	TRUE
b3987 b3988	FALSE	FALSE
b3990 b3991 b4407 b3992 b3993 b3994	TRUE	FALSE
b3997 b3998 b3999	FALSE	TRUE
b4000 b4001	FALSE	TRUE
b4003 b4004	FALSE	FALSE
b4005 b4006	FALSE	FALSE
b4014 b4015	TRUE	FALSE
b4027 b4028 b4029	FALSE	FALSE
b4032 b4033 b4034	TRUE	TRUE
b4035 b4036	TRUE	FALSE
b4039 b4040	FALSE	FALSE
b4043 b4044	FALSE	TRUE
b4052 b4053	TRUE	FALSE
b4056 b4057	TRUE	FALSE
b4067 b4068	FALSE	FALSE
b4070 b4071 b4072 b4073	TRUE	FALSE
b4074 b4075 b4076	FALSE	FALSE
b4080 b4081 b4082	TRUE	FALSE
b4084 b4085 b4086 b4087 b4088	TRUE	FALSE
b4092 b4093 b4094 b4095 b4096 b4097 b4098 b4099 b4100 b4101 b4102	TRUE	FALSE
b4104 b4105 b4106	TRUE	FALSE
b4109 b4110	FALSE	FALSE
b4112 b4113 b4114	FALSE	FALSE
b4115 b4116	FALSE	FALSE
b4119 b4120	FALSE	FALSE
b4122 b4123	TRUE	FALSE
b4124 b4125	FALSE	FALSE
b4126 b4127	FALSE	FALSE
b4130 b4131 b4132	FALSE	FALSE
b4136 b4137	FALSE	FALSE
b4142 b4143	TRUE	FALSE
b4147 b4410	FALSE	FALSE
b4151 b4152 b4153 b4154	FALSE	FALSE
b4156 b4157 b4158	FALSE	FALSE
b4159 b4160 b4161	TRUE	TRUE
b4167 b4168 b4169 b4170 b4171 b4172 b4173 b4174 b4175	TRUE	TRUE
b4178 b4179	FALSE	FALSE
b4181 b4182	FALSE	FALSE
b4183 b4184 b4185 b4186	TRUE	FALSE
b4188 b4189	FALSE	FALSE
b4193 b4194 b4195 b4196 b4197 b4198	TRUE	FALSE
b4200 b4201 b4202 b4203	TRUE	FALSE
b4210 b4211	FALSE	FALSE
b4220 b4221 b4222	FALSE	TRUE
b4224 b4225	FALSE	FALSE
b4237 b4238	FALSE	FALSE
b4239 b4240	TRUE	FALSE
b4243 b4244 b4245 b4246	TRUE	TRUE
b4258 b4259 b4260	FALSE	TRUE
b4261 b4262	FALSE	FALSE
b4265 b4266 b4267	FALSE	FALSE
b4272 b4273	FALSE	FALSE
b4287 b4288 b4289 b4290 b4291 b4292 b4293	TRUE	FALSE
b4297 b4298	FALSE	FALSE
b4300 b4301 b4302	TRUE	FALSE
b4303 b4304 b4305	FALSE	FALSE
b4306 b4307	FALSE	FALSE
b4314 b4315 b4316 b4317 b4318 b4319 b4320	TRUE	TRUE
b4322 b4323	FALSE	FALSE
b4328 b4329 b4330	FALSE	TRUE
b4334 b4335	FALSE	FALSE
b4345 b4346	FALSE	FALSE
b4348 b4349 b4350	FALSE	TRUE
b4352 b4353 b4354	FALSE	TRUE
b4360 b4361 b4362	FALSE	FALSE
b4363 b4364	FALSE	FALSE
b4365 b4366	FALSE	FALSE
b4372 b4373 b4374	FALSE	FALSE
b4377 b4378	FALSE	FALSE
b4379 b4380	FALSE	FALSE
b4381 b4382 b4383 b4384	TRUE	TRUE
b4386 b4387	FALSE	FALSE
b4388 b4389	FALSE	FALSE
b4397 b4398 b4399	FALSE	TRUE
