# Supplementary material for: A system-level model for the microbial regulatory genome
Source: Mol Syst Biol. 2014 Jul 15;10(7):740. doi: 10.15252/msb.20145160 (PMC4299497; doi:10.15252/msb.20145160)
Supplement: Supplementary file 7 — Supplementary Dataset S7 [file msb0010-0740-sd7.xls]

## Sheet: Table S6
Supplementary Datase S7, Related to Figure 3. H. salinarum dpp operon-related corems, GRE locations
Orientation Key
-1	Reverse strand
0	Insufficient evidence
1	Forward strand
Corem 21645
Gene	Leader Gene (if operon)	GRE	Distance to translation start site	Orientation
VNG1190G	VNG1190G	GRE_17	-24	-1
VNG1190G	VNG1190G	GRE_17	-107	-1
VNG1190G	VNG1190G	GRE_35	-56	-1
VNG1190G	VNG1190G	GRE_35	-90	-1
VNG2122G	VNG2122G	GRE_17	-25	1
VNG2122G	VNG2122G	GRE_17	290	-1
VNG2122G	VNG2122G	GRE_17	-113	1
VNG2122G	VNG2122G	GRE_35	-78	1
VNG2122G	VNG2122G	GRE_35	-126	-1
VNG2226G	VNG2226G	GRE_17	-348	1
VNG2226G	VNG2226G	GRE_17	-116	-1
VNG2226G	VNG2226G	GRE_17	-32	-1
VNG2226G	VNG2226G	GRE_25	347	-1
VNG2226G	VNG2226G	GRE_133	-107	-1
VNG0312H	VNG0312H	GRE_17	67	1
VNG0312H	VNG0312H	GRE_17	432	1
VNG0312H	VNG0312H	GRE_17	-18	1
VNG0312H	VNG0312H	GRE_35	-58	1
VNG0312H	VNG0312H	GRE_35	-18	1
VNG0312H	VNG0312H	GRE_133	216	-1
VNG0679G	VNG0679G	GRE_17	-85	-1
VNG0679G	VNG0679G	GRE_17	-6	-1
VNG0679G	VNG0679G	GRE_25	-1	-1
VNG0679G	VNG0679G	GRE_25	-84	1
VNG0679G	VNG0679G	GRE_35	-3	-1
VNG0679G	VNG0679G	GRE_133	-115	1
VNG0679G	VNG0679G	GRE_133	-26	-1
VNG0679G	VNG0679G	GRE_133	-82.5	1
VNG0715G	VNG0715G	GRE_17	-30	-1
VNG0715G	VNG0715G	GRE_25	52	-1
VNG0715G	VNG0715G	GRE_35	-107	1
VNG0715G	VNG0715G	GRE_35	-15	1
VNG0715G	VNG0715G	GRE_133	50	1
VNG0998G	VNG0998G	GRE_17	-488	1
VNG0998G	VNG0998G	GRE_17	-112	-1
VNG0998G	VNG0998G	GRE_17	-409.5	0
VNG0998G	VNG0998G	GRE_25	-28	-1
VNG0998G	VNG0998G	GRE_35	-434	-1
VNG0998G	VNG0998G	GRE_35	-124	-1
VNG0998G	VNG0998G	GRE_133	-31	-1
VNG1233G	VNG1233G	GRE_25	-43	1
VNG1233G	VNG1233G	GRE_25	-101	-1
VNG1233G	VNG1233G	GRE_35	-33	1
VNG1233G	VNG1233G	GRE_133	-91	-1
VNG1233G	VNG1233G	GRE_133	-51	1
VNG1524C	VNG1524C	GRE_17	-8.5	1
VNG1524C	VNG1524C	GRE_25	-25	-1
VNG2063G	VNG2063G	GRE_25	-105	-1
VNG2063G	VNG2063G	GRE_25	-43	1
VNG2063G	VNG2063G	GRE_35	-118	-1
VNG2063G	VNG2063G	GRE_133	-91	1
VNG2243G	VNG2243G	GRE_17	-37	-1
VNG2243G	VNG2243G	GRE_17	17.5	0
VNG2244H	VNG2244H	GRE_17	397	1
VNG2244H	VNG2244H	GRE_17	-595	-1
VNG2244H	VNG2244H	GRE_17	-549.5	0
VNG2539H	VNG2539H	GRE_17	216	-1
VNG2539H	VNG2539H	GRE_17	-45	-1
VNG2539H	VNG2539H	GRE_17	-94	1
VNG2539H	VNG2539H	GRE_25	-188	0
VNG2539H	VNG2539H	GRE_35	-117	1
VNG2539H	VNG2539H	GRE_133	-27	1
VNG2539H	VNG2539H	GRE_133	-186.5	1
VNG0265G	VNG0265G	GRE_17	-25.5	1
VNG0265G	VNG0265G	GRE_35	-52	1
VNG0265G	VNG0265G	GRE_35	-13	-1
VNG0265G	VNG0265G	GRE_133	-90	1
VNG1048G	VNG1048G	GRE_17	-600	-1
VNG1048G	VNG1048G	GRE_17	-115	1
VNG1048G	VNG1048G	GRE_17	-35	0
VNG1048G	VNG1048G	GRE_25	-83	-1
VNG6294G	VNG6294G	GRE_17	86	1
VNG6294G	VNG6294G	GRE_17	471	-1
VNG6294G	VNG6294G	GRE_17	-449.5	1
VNG6312G	VNG6312G	GRE_17	184	-1
VNG6312G	VNG6312G	GRE_17	-225	-1
VNG6312G	VNG6312G	GRE_17	-402.5	0
VNG1793C	VNG1793C	GRE_17	553	1
VNG1793C	VNG1793C	GRE_17	-26	-1
VNG1793C	VNG1793C	GRE_25	-426	-1
VNG1793C	VNG1793C	GRE_25	-169	1
VNG1793C	VNG1793C	GRE_35	-139	-1
VNG1793C	VNG1793C	GRE_35	-11	1
VNG2644C	VNG2644C	GRE_17	9	-1
VNG2644C	VNG2644C	GRE_17	193	-1
VNG2644C	VNG2644C	GRE_17	-25	-1
VNG2644C	VNG2644C	GRE_25	-163	0
VNG2644C	VNG2644C	GRE_35	-25.5	-1
VNG2644C	VNG2644C	GRE_133	-23	-1
VNG1632G	VNG1632G	GRE_17	-313	-1
VNG1632G	VNG1632G	GRE_35	91	-1
VNG1632G	VNG1632G	GRE_133	471	-1
VNG1634G	VNG1634G	GRE_17	-19	-1
VNG1634G	VNG1634G	GRE_35	385	-1
VNG1635G	VNG1635G	GRE_17	11	-1
VNG1635G	VNG1635G	GRE_17	-14	1
VNG1635G	VNG1635G	GRE_17	-46	1
VNG1635G	VNG1635G	GRE_25	-30	1
VNG2342H	VNG2342H	GRE_17	469	-1
VNG2342H	VNG2342H	GRE_17	39	1
VNG2342H	VNG2342H	GRE_17	-42	1
VNG2342H	VNG2342H	GRE_25	-582	-1
VNG2344G	VNG2344G	GRE_17	97	1
VNG2344G	VNG2344G	GRE_17	-476.5	-1
VNG2346G	VNG2346G	GRE_17	-79	1
VNG2347G	VNG2347G	GRE_17	42	1
VNG2347G	VNG2347G	GRE_17	-4	-1
VNG2347G	VNG2347G	GRE_17	-82.5	1
VNG2347G	VNG2347G	GRE_17	-482	1
VNG2347G	VNG2347G	GRE_25	-103	1
VNG2347G	VNG2347G	GRE_25	42	1
VNG2347G	VNG2347G	GRE_35	-35	-1
VNG2347G	VNG2347G	GRE_133	-45	-1
VNG2347G	VNG2347G	GRE_133	153	1
VNG2349G	VNG2349G	GRE_17	86	1
VNG2349G	VNG2349G	GRE_17	-122	-1
VNG2349G	VNG2349G	GRE_17	14	1
VNG2349G	VNG2349G	GRE_35	-2	-1
VNG2349G	VNG2349G	GRE_35	-81.5	1
VNG2349G	VNG2349G	GRE_133	-65	1
VNG2349G	VNG2349G	GRE_133	-118	1
VNG2499G	VNG2499G	GRE_17	-84	1
VNG2499G	VNG2499G	GRE_17	-8	1
VNG2499G	VNG2499G	GRE_25	-28	1
VNG2499G	VNG2499G	GRE_35	-17	1
VNG2499G	VNG2499G	GRE_35	-100.5	-1
VNG2499G	VNG2499G	GRE_133	-16	1
VNG2546G	VNG2546G	GRE_17	-57	1
VNG2546G	VNG2546G	GRE_25	-204	1
VNG2546G	VNG2546G	GRE_25	-23	-1
VNG2546G	VNG2546G	GRE_133	-26	-1
VNG2603H	VNG2603H	GRE_17	-260	1
VNG2603H	VNG2603H	GRE_17	-59	-1
VNG2603H	VNG2603H	GRE_25	-51.5	1
VNG2603H	VNG2603H	GRE_35	-22	-1
VNG2603H	VNG2603H	GRE_133	-42	1
VNG2603H	VNG2603H	GRE_133	-457	1
VNG2604G	VNG2604G	GRE_17	596	1
VNG2604G	VNG2604G	GRE_17	173	1
VNG2604G	VNG2604G	GRE_17	-28	-1
VNG2604G	VNG2604G	GRE_25	-35.5	1
VNG2604G	VNG2604G	GRE_35	-65	-1
VNG2604G	VNG2604G	GRE_133	-45	1
VNG2604G	VNG2604G	GRE_133	370	1
VNG2606G	VNG2606G	GRE_17	-336	1
VNG2606G	VNG2606G	GRE_133	-562	1
Corem 21279
Gene	Leader Gene (if operon)	GRE	Distance to translation start site	Orientation
VNG2093G	VNG2093G	GRE_1	-79	1
VNG2093G	VNG2093G	GRE_1	-24	-1
VNG2094G	VNG2094G	GRE_1	-47	1
VNG2094G	VNG2094G	GRE_1	-102	-1
VNG1631G	VNG1631G	GRE_1	-84	1
VNG1631G	VNG1631G	GRE_1	-303	1
VNG1561C	VNG1561C	GRE_1	-89	1
VNG1565G	VNG1565G	GRE_1	88	1
VNG1565G	VNG1565G	GRE_1	10	1
VNG1565G	VNG1565G	GRE_1	-39	1
VNG1566G	VNG1566G	GRE_1	-123	1
VNG1566G	VNG1566G	GRE_1	-45	1
VNG1566G	VNG1566G	GRE_1	4	1
VNG1632G	VNG1632G	GRE_1	24	1
VNG1632G	VNG1632G	GRE_1	480	1
VNG1634G	VNG1634G	GRE_1	318	1
VNG1635G	VNG1635G	GRE_1	-31	1
VNG1635G	VNG1635G	GRE_1	-100	-1
VNG1635G	VNG1635G	GRE_1	-163.5	0
VNG2346G	VNG2346G	GRE_1	-546.5	0
VNG2347G	VNG2347G	GRE_1	-98	-1
VNG2347G	VNG2347G	GRE_1	-38	1
VNG2347G	VNG2347G	GRE_1	549.5	0
VNG2347G	VNG2347G	GRE_1	0	-1
Corem 6326
Gene	Leader Gene (if operon)	GRE	Distance to translation start site	Orientation
VNG1001G	VNG1001G	GRE_6	-280	1
VNG1001G	VNG1001G	GRE_6	-83	1
VNG1001G	VNG1001G	GRE_25	-24	-1
VNG1001G	VNG1001G	GRE_66	-14	-1
VNG1001G	VNG1001G	GRE_66	-83	1
VNG1001G	VNG1001G	GRE_133	-18	-1
VNG1089G	VNG1089G	GRE_6	-70	-1
VNG1089G	VNG1089G	GRE_6	-120	1
VNG1089G	VNG1089G	GRE_6	-425	0
VNG1089G	VNG1089G	GRE_25	-118	-1
VNG1089G	VNG1089G	GRE_66	-422	-1
VNG1089G	VNG1089G	GRE_66	203	-1
VNG1089G	VNG1089G	GRE_66	-24	1
VNG1089G	VNG1089G	GRE_66	-86	1
VNG1089G	VNG1089G	GRE_133	-111	-1
VNG0281G	VNG0281G	GRE_6	-30	1
VNG0281G	VNG0281G	GRE_6	-281	1
VNG0281G	VNG0281G	GRE_6	-118	1
VNG0281G	VNG0281G	GRE_6	444	1
VNG0281G	VNG0281G	GRE_25	228	1
VNG0281G	VNG0281G	GRE_25	-568	1
VNG0281G	VNG0281G	GRE_25	-42.5	0
VNG0281G	VNG0281G	GRE_66	69	-1
VNG0281G	VNG0281G	GRE_66	-275	-1
VNG0281G	VNG0281G	GRE_133	-18	-1
VNG0281G	VNG0281G	GRE_133	294	1
VNG0281G	VNG0281G	GRE_133	-45.5	1
VNG0408H	VNG0408H	GRE_133	144	-1
VNG0409C	VNG0409C	GRE_6	249	1
VNG0409C	VNG0409C	GRE_25	-64	1
VNG0409C	VNG0409C	GRE_25	-26	0
VNG0409C	VNG0409C	GRE_66	31	1
VNG0409C	VNG0409C	GRE_66	-52	1
VNG0409C	VNG0409C	GRE_133	-26	-1
VNG0467G	VNG0467G	GRE_6	-117	0
VNG0467G	VNG0467G	GRE_25	-27	-1
VNG0467G	VNG0467G	GRE_25	-599	1
VNG0467G	VNG0467G	GRE_66	127	1
VNG0467G	VNG0467G	GRE_66	-307	-1
VNG0467G	VNG0467G	GRE_66	-50	1
VNG0467G	VNG0467G	GRE_133	-27	-1
VNG0679G	VNG0679G	GRE_6	-128	0
VNG0679G	VNG0679G	GRE_25	-1	-1
VNG0679G	VNG0679G	GRE_25	-84	1
VNG0679G	VNG0679G	GRE_66	-111.5	0
VNG0679G	VNG0679G	GRE_133	-115	1
VNG0679G	VNG0679G	GRE_133	-26	-1
VNG0679G	VNG0679G	GRE_133	-82.5	1
VNG0815G	VNG0815G	GRE_6	-173	-1
VNG0815G	VNG0815G	GRE_6	-133	-1
VNG0815G	VNG0815G	GRE_25	-50	1
VNG0815G	VNG0815G	GRE_25	-109	-1
VNG0815G	VNG0815G	GRE_133	-50	1
VNG0815G	VNG0815G	GRE_133	-113	1
VNG0815G	VNG0815G	GRE_133	-84	0
VNG0864G	VNG0864G	GRE_6	-42	1
VNG0864G	VNG0864G	GRE_6	8	-1
VNG0864G	VNG0864G	GRE_6	-503	1
VNG0864G	VNG0864G	GRE_6	-104.5	0
VNG0864G	VNG0864G	GRE_25	4	-1
VNG0864G	VNG0864G	GRE_25	-73	1
VNG0864G	VNG0864G	GRE_25	-29	-1
VNG0864G	VNG0864G	GRE_25	-106	0
VNG0864G	VNG0864G	GRE_66	-109	-1
VNG0864G	VNG0864G	GRE_66	-3	1
VNG0864G	VNG0864G	GRE_66	-42	1
VNG0864G	VNG0864G	GRE_133	-2	-1
VNG0876G	VNG0876G	GRE_6	-94	1
VNG0876G	VNG0876G	GRE_6	-404	1
VNG0876G	VNG0876G	GRE_25	-526	1
VNG0876G	VNG0876G	GRE_25	-434	1
VNG0876G	VNG0876G	GRE_25	-128	1
VNG0876G	VNG0876G	GRE_66	-215	1
VNG0876G	VNG0876G	GRE_66	-146	1
VNG0876G	VNG0876G	GRE_66	-94	1
VNG0876G	VNG0876G	GRE_133	130	1
VNG0876G	VNG0876G	GRE_133	551	1
VNG1233G	VNG1233G	GRE_6	135	-1
VNG1233G	VNG1233G	GRE_6	-133	1
VNG1233G	VNG1233G	GRE_25	-43	1
VNG1233G	VNG1233G	GRE_25	-101	-1
VNG1233G	VNG1233G	GRE_66	-134	1
VNG1233G	VNG1233G	GRE_133	-91	-1
VNG1233G	VNG1233G	GRE_133	-51	1
VNG1305G	VNG1305G	GRE_6	-123	1
VNG1305G	VNG1305G	GRE_6	-68	1
VNG1305G	VNG1305G	GRE_6	-32	1
VNG1305G	VNG1305G	GRE_25	-39	-1
VNG1305G	VNG1305G	GRE_66	-30	1
VNG1305G	VNG1305G	GRE_66	-70	1
VNG1305G	VNG1305G	GRE_133	-81	1
VNG1305G	VNG1305G	GRE_133	-128	1
VNG1305G	VNG1305G	GRE_133	-26	0
VNG1313G	VNG1313G	GRE_6	-72	-1
VNG1313G	VNG1313G	GRE_25	-46	1
VNG1313G	VNG1313G	GRE_66	-67	1
VNG1313G	VNG1313G	GRE_66	-117	-1
VNG1313G	VNG1313G	GRE_133	-57	1
VNG1313G	VNG1313G	GRE_133	-119	1
VNG1313G	VNG1313G	GRE_133	-24	-1
VNG1339C	VNG1339C	GRE_6	-45	-1
VNG1339C	VNG1339C	GRE_25	-44	1
VNG1339C	VNG1339C	GRE_133	-98	1
VNG1364G	VNG1364G	GRE_6	-48	1
VNG1364G	VNG1364G	GRE_6	-130	1
VNG1364G	VNG1364G	GRE_25	-53.5	1
VNG1364G	VNG1364G	GRE_133	-57	1
VNG1364G	VNG1364G	GRE_133	-123	0
VNG1478G	VNG1478G	GRE_6	-56	1
VNG1478G	VNG1478G	GRE_25	-45	1
VNG1478G	VNG1478G	GRE_66	-66	-1
VNG1478G	VNG1478G	GRE_133	-27	-1
VNG1478G	VNG1478G	GRE_133	-87	-1
VNG1939G	VNG1939G	GRE_6	-92	1
VNG1939G	VNG1939G	GRE_6	-43.5	1
VNG1939G	VNG1939G	GRE_25	-121	-1
VNG1939G	VNG1939G	GRE_25	-50	-1
VNG1939G	VNG1939G	GRE_66	-90	1
VNG1939G	VNG1939G	GRE_66	-48	-1
VNG1939G	VNG1939G	GRE_133	-23	-1
VNG1939G	VNG1939G	GRE_133	-55	1
VNG1939G	VNG1939G	GRE_133	-87	-1
VNG1940H	VNG1940H	GRE_6	47	-1
VNG1940H	VNG1940H	GRE_25	-61	1
VNG1940H	VNG1940H	GRE_25	279	1
VNG1940H	VNG1940H	GRE_66	-111	-1
VNG1940H	VNG1940H	GRE_66	-193	-1
VNG1940H	VNG1940H	GRE_133	-130	1
VNG1940H	VNG1940H	GRE_133	56.5	1
VNG1945G	VNG1945G	GRE_6	-301	-1
VNG1945G	VNG1945G	GRE_6	-261	1
VNG1945G	VNG1945G	GRE_6	-344	1
VNG1945G	VNG1945G	GRE_25	-301	-1
VNG1945G	VNG1945G	GRE_25	-343	-1
VNG1945G	VNG1945G	GRE_66	-266	1
VNG1945G	VNG1945G	GRE_66	-302.5	-1
VNG1945G	VNG1945G	GRE_133	-266	-1
VNG2063G	VNG2063G	GRE_6	-138	-1
VNG2063G	VNG2063G	GRE_6	-33	-1
VNG2063G	VNG2063G	GRE_25	-105	-1
VNG2063G	VNG2063G	GRE_25	-43	1
VNG2063G	VNG2063G	GRE_66	-136	-1
VNG2063G	VNG2063G	GRE_133	-91	1
VNG2247G	VNG2247G	GRE_6	-125	-1
VNG2247G	VNG2247G	GRE_6	-56	-1
VNG2247G	VNG2247G	GRE_25	-72	-1
VNG2247G	VNG2247G	GRE_66	-89	-1
VNG2247G	VNG2247G	GRE_133	140	-1
VNG2247G	VNG2247G	GRE_133	-56	-1
VNG2247G	VNG2247G	GRE_133	-90	1
VNG2247G	VNG2247G	GRE_133	-24.5	1
VNG2251G	VNG2251G	GRE_6	-293	-1
VNG2251G	VNG2251G	GRE_25	322	-1
VNG2251G	VNG2251G	GRE_25	260	1
VNG2251G	VNG2251G	GRE_25	-42	1
VNG2251G	VNG2251G	GRE_133	-48.5	1
VNG2251G	VNG2251G	GRE_133	-143.5	-1
VNG2302G	VNG2302G	GRE_25	-37	1
VNG2302G	VNG2302G	GRE_133	-44	1
VNG2349G	VNG2349G	GRE_6	-67	-1
VNG2349G	VNG2349G	GRE_6	-124	1
VNG2349G	VNG2349G	GRE_66	-128	-1
VNG2349G	VNG2349G	GRE_66	-51	-1
VNG2349G	VNG2349G	GRE_133	-65	1
VNG2349G	VNG2349G	GRE_133	-118	1
VNG2371C	VNG2371C	GRE_6	-122	-1
VNG2371C	VNG2371C	GRE_6	-17	1
VNG2371C	VNG2371C	GRE_6	-57	1
VNG2371C	VNG2371C	GRE_6	593	1
VNG2371C	VNG2371C	GRE_25	-119	-1
VNG2371C	VNG2371C	GRE_25	-55	0
VNG2371C	VNG2371C	GRE_66	-333	1
VNG2371C	VNG2371C	GRE_66	600	1
VNG2371C	VNG2371C	GRE_66	-57	1
VNG2371C	VNG2371C	GRE_66	-134.5	0
VNG2371C	VNG2371C	GRE_66	-17.5	-1
VNG2371C	VNG2371C	GRE_133	-145	-1
VNG2371C	VNG2371C	GRE_133	-230	1
VNG2371C	VNG2371C	GRE_133	-119	-1
VNG2423G	VNG2423G	GRE_6	4	-1
VNG2423G	VNG2423G	GRE_6	-34	-1
VNG2423G	VNG2423G	GRE_25	47	-1
VNG2423G	VNG2423G	GRE_25	-40	1
VNG2423G	VNG2423G	GRE_25	-4	1
VNG2423G	VNG2423G	GRE_66	-10	1
VNG2423G	VNG2423G	GRE_66	-39	1
VNG2423G	VNG2423G	GRE_133	-8	-1
VNG2426G	VNG2426G	GRE_6	18	1
VNG2426G	VNG2426G	GRE_6	-67	-1
VNG2426G	VNG2426G	GRE_6	539	1
VNG2426G	VNG2426G	GRE_25	-37	1
VNG2473G	VNG2473G	GRE_6	-33	1
VNG2473G	VNG2473G	GRE_133	-35	1
VNG2513G	VNG2513G	GRE_25	-45.5	0
VNG2513G	VNG2513G	GRE_66	-25	-1
VNG2513G	VNG2513G	GRE_133	-235	-1
VNG2513G	VNG2513G	GRE_133	-47	1
VNG2523H	VNG2523H	GRE_6	351	-1
VNG2523H	VNG2523H	GRE_6	-87	1
VNG2523H	VNG2523H	GRE_6	-24	1
VNG2523H	VNG2523H	GRE_25	72	1
VNG2523H	VNG2523H	GRE_25	-25	-1
VNG2523H	VNG2523H	GRE_25	-62	1
VNG2523H	VNG2523H	GRE_133	-27	-1
VNG2537G	VNG2537G	GRE_6	176	1
VNG2537G	VNG2537G	GRE_6	5	1
VNG2537G	VNG2537G	GRE_6	-99	1
VNG2537G	VNG2537G	GRE_6	-22	0
VNG2537G	VNG2537G	GRE_25	67	0
VNG2537G	VNG2537G	GRE_66	4	-1
VNG2537G	VNG2537G	GRE_133	-94	1
VNG2537G	VNG2537G	GRE_133	65.5	1
VNG2541C	VNG2541C	GRE_6	-36	1
VNG2541C	VNG2541C	GRE_25	-113	1
VNG2541C	VNG2541C	GRE_25	-65	1
VNG2541C	VNG2541C	GRE_133	-120	1
VNG2546G	VNG2546G	GRE_6	-60	1
VNG2546G	VNG2546G	GRE_6	-18	1
VNG2546G	VNG2546G	GRE_6	-126	0
VNG2546G	VNG2546G	GRE_25	-204	1
VNG2546G	VNG2546G	GRE_25	-23	-1
VNG2546G	VNG2546G	GRE_133	-26	-1
VNG1037G	VNG1037G	GRE_6	-55	-1
VNG1037G	VNG1037G	GRE_25	16	1
VNG1037G	VNG1037G	GRE_25	-87	-1
VNG1037G	VNG1037G	GRE_25	-55	1
VNG1037G	VNG1037G	GRE_66	-62	0
VNG1037G	VNG1037G	GRE_133	-373	1
VNG1037G	VNG1037G	GRE_133	-27	-1
VNG1422H	VNG1422H	GRE_6	-550	-1
VNG1422H	VNG1422H	GRE_25	-35	1
VNG1422H	VNG1422H	GRE_25	349	-1
VNG1422H	VNG1422H	GRE_25	-589	1
VNG1422H	VNG1422H	GRE_66	-349	-1
VNG2616G	VNG2616G	GRE_6	-505	1
VNG2616G	VNG2616G	GRE_6	-37	1
VNG2616G	VNG2616G	GRE_6	-109	-1
VNG2616G	VNG2616G	GRE_25	-41	1
VNG2616G	VNG2616G	GRE_25	-136.5	-1
VNG2616G	VNG2616G	GRE_66	-23.5	1
VNG2616G	VNG2616G	GRE_133	-96	1
VNG2616G	VNG2616G	GRE_133	-45	1
VNG0414G	VNG0414G	GRE_6	-53	-1
VNG0414G	VNG0414G	GRE_6	-101	-1
VNG0414G	VNG0414G	GRE_25	-128	1
VNG0414G	VNG0414G	GRE_25	-24	-1
VNG0414G	VNG0414G	GRE_66	-43	-1
VNG0414G	VNG0414G	GRE_66	103	-1
VNG0414G	VNG0414G	GRE_66	-105	1
VNG0414G	VNG0414G	GRE_133	-88	1
VNG0414G	VNG0414G	GRE_133	-27	-1
VNG0414G	VNG0414G	GRE_133	-124.5	0
VNG0632G	VNG0632G	GRE_6	-120	1
VNG0632G	VNG0632G	GRE_6	-67	1
VNG0632G	VNG0632G	GRE_6	-31	1
VNG0632G	VNG0632G	GRE_25	-35.5	-1
VNG0632G	VNG0632G	GRE_66	-282	-1
VNG0632G	VNG0632G	GRE_66	-68	1
VNG0632G	VNG0632G	GRE_66	-112.5	0
VNG0632G	VNG0632G	GRE_133	-30	1
VNG0632G	VNG0632G	GRE_133	-58	1
VNG0633G	VNG0633G	GRE_133	228	-1
VNG1416G	VNG1416G	GRE_6	-91	1
VNG1416G	VNG1416G	GRE_6	-54	1
VNG1416G	VNG1416G	GRE_6	-125	1
VNG1416G	VNG1416G	GRE_25	-124	1
VNG1416G	VNG1416G	GRE_66	-89	1
VNG1493G	VNG1493G	GRE_6	-70	-1
VNG1493G	VNG1493G	GRE_6	-106	1
VNG1493G	VNG1493G	GRE_6	-18	1
VNG1493G	VNG1493G	GRE_25	-24	-1
VNG1493G	VNG1493G	GRE_25	-587	0
VNG1493G	VNG1493G	GRE_25	-82.5	0
VNG1493G	VNG1493G	GRE_66	-18	-1
VNG1493G	VNG1493G	GRE_66	-72	-1
VNG1493G	VNG1493G	GRE_133	-1	-1
VNG1603G	VNG1603G	GRE_6	-573	1
VNG1603G	VNG1603G	GRE_25	121	-1
VNG1603G	VNG1603G	GRE_25	-79	-1
VNG1603G	VNG1603G	GRE_25	-124	1
VNG1603G	VNG1603G	GRE_66	-573	1
VNG1603G	VNG1603G	GRE_133	-87	0
VNG1944C	VNG1944C	GRE_6	-50	-1
VNG1944C	VNG1944C	GRE_6	-10	1
VNG1944C	VNG1944C	GRE_6	-93	1
VNG1944C	VNG1944C	GRE_25	-50	-1
VNG1944C	VNG1944C	GRE_25	-92	-1
VNG1944C	VNG1944C	GRE_66	-15	1
VNG1944C	VNG1944C	GRE_66	-51.5	-1
VNG1944C	VNG1944C	GRE_133	-15	-1
VNG2372G	VNG2372G	GRE_6	-37	1
VNG2372G	VNG2372G	GRE_25	-7	-1
VNG2372G	VNG2372G	GRE_66	-29.5	1
VNG2372G	VNG2372G	GRE_133	-21.5	-1
VNG2424G	VNG2424G	GRE_6	-89	-1
VNG2424G	VNG2424G	GRE_6	-51	-1
VNG2424G	VNG2424G	GRE_25	-132	-1
VNG2424G	VNG2424G	GRE_25	-45	1
VNG2424G	VNG2424G	GRE_25	-81	1
VNG2424G	VNG2424G	GRE_66	-75	1
VNG2424G	VNG2424G	GRE_66	-46	1
VNG2424G	VNG2424G	GRE_133	-77	-1
