# Supplementary material for: A system-level model for the microbial regulatory genome
Source: Mol Syst Biol. 2014 Jul 15;10(7):740. doi: 10.15252/msb.20145160 (PMC4299497; doi:10.15252/msb.20145160)
Supplement: Supplementary file 8 — Supplementary Dataset S8 [file msb0010-0740-sd8.xls]

## Sheet: Table S7
Supplementary Dataset S8, Related to Figure 4. E. coli PurR-related corems, GRE locations
Orientation Key
-1	Reverse strand
0	Insufficient evidence
1	Forward strand
Corem 512157
Gene	Leader Gene (if operon)	GRE	Distance to translation start site	Orientation
b0002	b0002	GRE_30	-64	0
b0003	b0003	GRE_4	-248	-1
b0032	b0032	GRE_4	-59	1
b0032	b0032	GRE_4	-234	1
b0032	b0032	GRE_4	-108	-1
b0032	b0032	GRE_12	-46	-1
b0032	b0032	GRE_19	309	1
b0032	b0032	GRE_30	435	1
b0032	b0032	GRE_30	-278	-1
b0032	b0032	GRE_30	-155	-1
b0032	b0032	GRE_87	-29	-1
b0032	b0032	GRE_87	-61.5	1
b0072	b0072	GRE_4	-186	-1
b0072	b0072	GRE_19	-385	-1
b0073	b0073	GRE_4	394	1
b0074	b0074	GRE_12	-41	1
b0074	b0074	GRE_12	-512	-1
b0074	b0074	GRE_19	-279	-1
b0074	b0074	GRE_30	-251	-1
b0074	b0074	GRE_30	-41.5	-1
b0077	b0077	GRE_30	-277	1
b0078	b0078	GRE_4	-571	-1
b0078	b0078	GRE_4	275	1
b0078	b0078	GRE_19	-190	-1
b0078	b0078	GRE_30	-107	1
b0126	b0126	GRE_87	-194	-1
b0126	b0126	GRE_87	-504	-1
b0197	b0197	GRE_4	24.5	0
b0199	b0199	GRE_4	-119	-1
b0199	b0199	GRE_12	-75	1
b0199	b0199	GRE_12	-6	1
b0199	b0199	GRE_19	-80	-1
b0273	b0273	GRE_4	-105	1
b0273	b0273	GRE_12	-31	-1
b0273	b0273	GRE_19	-95	1
b0273	b0273	GRE_19	-62	-1
b0273	b0273	GRE_87	-97	-1
b0336	b0336	GRE_4	563	1
b0336	b0336	GRE_4	-80	1
b0336	b0336	GRE_12	-30	-1
b0336	b0336	GRE_12	424	1
b0336	b0336	GRE_12	-106	1
b0336	b0336	GRE_12	-68	1
b0336	b0336	GRE_19	-69	1
b0336	b0336	GRE_87	-47	-1
b0336	b0336	GRE_87	-137	1
b0674	b0674	GRE_12	-286	-1
b0674	b0674	GRE_30	245	-1
b0674	b0674	GRE_30	-51	-1
b0674	b0674	GRE_30	-18.5	0
b0754	b0754	GRE_19	-362	-1
b0754	b0754	GRE_19	-76	-1
b0754	b0754	GRE_30	-129	0
b0860	b0860	GRE_4	363	-1
b0860	b0860	GRE_12	122	1
b0860	b0860	GRE_12	-71	-1
b0860	b0860	GRE_12	-101	-1
b0860	b0860	GRE_19	-15	1
b0860	b0860	GRE_30	-115	-1
b0860	b0860	GRE_87	-115	-1
b0888	b0888	GRE_4	124	1
b0888	b0888	GRE_12	-42	1
b0888	b0888	GRE_30	-426	-1
b0907	b0907	GRE_4	-48	1
b0907	b0907	GRE_19	-94	1
b0945	b0945	GRE_4	-100	-1
b0945	b0945	GRE_87	-47	1
b0945	b0945	GRE_87	-136	-1
b1062	b1062	GRE_4	-54	1
b1062	b1062	GRE_12	-66.5	1
b1062	b1062	GRE_87	-157	1
b1062	b1062	GRE_87	-45	-1
b1062	b1062	GRE_87	-77	-1
b1262	b1262	GRE_4	-68	-1
b1264	b1264	GRE_12	-9	-1
b1264	b1264	GRE_19	-65	-1
b1264	b1264	GRE_19	-290	1
b1264	b1264	GRE_30	-35	1
b1264	b1264	GRE_30	572.5	1
b1324	b1324	GRE_19	-14	-1
b1538	b1538	GRE_4	-585	1
b1740	b1740	GRE_30	-152.5	1
b1740	b1740	GRE_87	92	-1
b1761	b1761	GRE_12	-27	-1
b1761	b1761	GRE_30	-57	1
b1761	b1761	GRE_30	-118	1
b2019	b2019	GRE_12	-275	-1
b2019	b2019	GRE_12	-220	1
b2019	b2019	GRE_30	-60	1
b2019	b2019	GRE_30	-92	1
b2019	b2019	GRE_30	-274.5	-1
b2023	b2023	GRE_4	408	1
b2024	b2024	GRE_4	-182	1
b2026	b2026	GRE_12	-57	-1
b2026	b2026	GRE_19	-6	-1
b2497	b2497	GRE_4	390	-1
b2497	b2497	GRE_12	-76	1
b2497	b2497	GRE_19	-177	-1
b2497	b2497	GRE_30	316	-1
b2497	b2497	GRE_30	-42	-1
b2498	b2498	GRE_4	-182	-1
b2498	b2498	GRE_4	-248	1
b2498	b2498	GRE_4	-96	-1
b2498	b2498	GRE_12	-213	1
b2498	b2498	GRE_12	-118	1
b2498	b2498	GRE_19	535	-1
b2498	b2498	GRE_87	-77	1
b2498	b2498	GRE_87	-38	1
b2599	b2599	GRE_30	-218	1
b2599	b2599	GRE_30	-35	1
b2818	b2818	GRE_12	-45	-1
b2818	b2818	GRE_12	-125	1
b2818	b2818	GRE_19	-72	-1
b2818	b2818	GRE_19	-122	1
b2818	b2818	GRE_30	-97	-1
b2818	b2818	GRE_87	-136	1
b2818	b2818	GRE_87	-190	1
b2913	b2913	GRE_4	-84	-1
b2913	b2913	GRE_19	-84	1
b2924	b2924	GRE_12	-11	1
b2924	b2924	GRE_19	-52	1
b2924	b2924	GRE_30	-144	-1
b2924	b2924	GRE_30	-312	0
b2942	b2942	GRE_4	-47	1
b2942	b2942	GRE_19	-137	1
b2942	b2942	GRE_19	-91.5	1
b2942	b2942	GRE_30	455	-1
b2942	b2942	GRE_87	516	-1
b3008	b3008	GRE_12	-21	1
b3008	b3008	GRE_12	-90	1
b3008	b3008	GRE_12	342	1
b3008	b3008	GRE_19	-37	1
b3008	b3008	GRE_30	-123.5	-1
b3172	b3172	GRE_12	-68	1
b3172	b3172	GRE_12	-141	-1
b3172	b3172	GRE_87	-167	1
b3172	b3172	GRE_87	-131	-1
b3212	b3212	GRE_12	-475	-1
b3212	b3212	GRE_12	-85.5	0
b3212	b3212	GRE_30	-27	-1
b3213	b3213	GRE_4	-394	-1
b3359	b3359	GRE_12	-53	-1
b3359	b3359	GRE_19	-31	1
b3359	b3359	GRE_19	-4	1
b3359	b3359	GRE_87	-88	-1
b3433	b3433	GRE_12	-14	-1
b3433	b3433	GRE_19	-31	-1
b3433	b3433	GRE_30	-39	1
b3433	b3433	GRE_30	-4	1
b3433	b3433	GRE_30	-72.5	-1
b3454	b3454	GRE_30	-578	-1
b3455	b3455	GRE_30	191	-1
b3455	b3455	GRE_87	-244	-1
b3458	b3458	GRE_4	247	1
b3458	b3458	GRE_19	-38	-1
b3458	b3458	GRE_19	-178	-1
b3458	b3458	GRE_30	-201	-1
b3458	b3458	GRE_30	-1	-1
b3458	b3458	GRE_87	-70	-1
b3458	b3458	GRE_87	-106	1
b3460	b3460	GRE_19	-62	1
b3460	b3460	GRE_30	-19	-1
b3460	b3460	GRE_30	-219	-1
b3553	b3553	GRE_19	-117	-1
b3772	b3772	GRE_4	-562	0
b3774	b3774	GRE_4	-84	-1
b3774	b3774	GRE_4	-51	1
b3774	b3774	GRE_12	-74	1
b3774	b3774	GRE_12	-100	-1
b3774	b3774	GRE_19	-111	-1
b3829	b3829	GRE_12	-33.5	1
b3829	b3829	GRE_19	-70	-1
b3829	b3829	GRE_19	-167	-1
b3829	b3829	GRE_30	53	1
b3868	b3868	GRE_4	318	-1
b3869	b3869	GRE_12	-25	-1
b3869	b3869	GRE_30	-88	-1
b3869	b3869	GRE_87	-115	-1
b3870	b3870	GRE_4	151	1
b3870	b3870	GRE_4	-124	-1
b3870	b3870	GRE_12	-39	1
b3870	b3870	GRE_12	-103	0
b3870	b3870	GRE_19	-52	-1
b3938	b3938	GRE_4	-4	1
b3938	b3938	GRE_12	-132	1
b3938	b3938	GRE_12	-167.5	0
b3938	b3938	GRE_19	-187	1
b3939	b3939	GRE_4	-273	1
b3939	b3939	GRE_12	-145	1
b3939	b3939	GRE_12	-109.5	0
b3939	b3939	GRE_19	-90	1
b3940	b3940	GRE_87	-371	1
b3940	b3940	GRE_87	-16	-1
b3941	b3941	GRE_12	-295	1
b3941	b3941	GRE_12	-45	-1
b3941	b3941	GRE_12	-142	-1
b3941	b3941	GRE_19	-70	-1
b3941	b3941	GRE_87	-85	1
b3956	b3956	GRE_19	-29	-1
b3956	b3956	GRE_30	-223	1
b3956	b3956	GRE_30	-70	-1
b3956	b3956	GRE_87	-81.5	1
b3957	b3957	GRE_4	-98	-1
b3957	b3957	GRE_12	-51	-1
b3957	b3957	GRE_19	-118	1
b3957	b3957	GRE_19	-37	1
b3957	b3957	GRE_30	-76	-1
b3957	b3957	GRE_87	-67	-1
b3957	b3957	GRE_87	-92	-1
b3957	b3957	GRE_87	-268	-1
b3957	b3957	GRE_87	7.5	0
b3958	b3958	GRE_4	-56	-1
b3958	b3958	GRE_12	-103	-1
b3958	b3958	GRE_19	-36	1
b3958	b3958	GRE_19	-117	1
b3958	b3958	GRE_30	-78	-1
b3958	b3958	GRE_87	-87	-1
b3958	b3958	GRE_87	-62	-1
b3958	b3958	GRE_87	114	-1
b3958	b3958	GRE_87	-161.5	0
b3959	b3959	GRE_30	180	-1
b3960	b3960	GRE_4	364	-1
b3960	b3960	GRE_19	560	-1
b4013	b4013	GRE_4	-125	-1
b4013	b4013	GRE_4	49	-1
b4013	b4013	GRE_12	-72	-1
b4013	b4013	GRE_12	-39	-1
b4013	b4013	GRE_19	-48	1
b4024	b4024	GRE_4	253	-1
b4024	b4024	GRE_12	-87	-1
b4024	b4024	GRE_19	-346	-1
b4024	b4024	GRE_19	-463	-1
b4244	b4244	GRE_87	-581	-1
b4245	b4245	GRE_4	-60	-1
b4245	b4245	GRE_4	-217	-1
b4245	b4245	GRE_12	-232	-1
b4245	b4245	GRE_30	-27	1
b4245	b4245	GRE_87	367	-1
b4245	b4245	GRE_87	-238	-1
b4245	b4245	GRE_87	-148	1
b4246	b4246	GRE_4	78	-1
b4246	b4246	GRE_4	-79	-1
b4246	b4246	GRE_12	-94	-1
b4246	b4246	GRE_30	111	1
b4246	b4246	GRE_87	505	-1
b4246	b4246	GRE_87	-100	-1
b4246	b4246	GRE_87	-10	1
b4254	b4254	GRE_12	-29	-1
b4254	b4254	GRE_19	-59	-1
b4254	b4254	GRE_87	-94.5	-1
b4254	b4254	GRE_87	132	1
b4129	b4129	GRE_4	403	-1
b4129	b4129	GRE_12	198	-1
Corem 516031
Gene	Leader Gene (if operon)	GRE	Distance to translation start site	Orientation
b0032	b0032	GRE_4	-59	1
b0032	b0032	GRE_4	-234	1
b0032	b0032	GRE_4	-108	-1
b0032	b0032	GRE_12	-46	-1
b0336	b0336	GRE_4	563	1
b0336	b0336	GRE_4	-80	1
b0336	b0336	GRE_12	-30	-1
b0336	b0336	GRE_12	424	1
b0336	b0336	GRE_12	-106	1
b0336	b0336	GRE_12	-68	1
b0522	b0522	GRE_4	-579	-1
b0523	b0523	GRE_4	-578	-1
b0523	b0523	GRE_4	-73	-1
b0945	b0945	GRE_4	-100	-1
b1062	b1062	GRE_4	-54	1
b1062	b1062	GRE_12	-66.5	1
b1849	b1849	GRE_4	-51	1
b1849	b1849	GRE_12	-50	-1
b1849	b1849	GRE_12	-114	1
b2312	b2312	GRE_4	271	-1
b2312	b2312	GRE_4	-583	-1
b2312	b2312	GRE_12	-566	1
b2313	b2313	GRE_4	-58	-1
b2313	b2313	GRE_12	-41	1
b2313	b2313	GRE_12	-119.5	0
b2497	b2497	GRE_4	390	-1
b2497	b2497	GRE_12	-76	1
b2498	b2498	GRE_4	-182	-1
b2498	b2498	GRE_4	-248	1
b2498	b2498	GRE_4	-96	-1
b2498	b2498	GRE_12	-213	1
b2498	b2498	GRE_12	-118	1
b2499	b2499	GRE_4	-143	-1
b2499	b2499	GRE_4	-77	1
b2499	b2499	GRE_4	-229	-1
b2499	b2499	GRE_12	-112	1
b2499	b2499	GRE_12	-207	1
b2508	b2508	GRE_4	-56	1
b2508	b2508	GRE_12	529	-1
b2557	b2557	GRE_4	-78	-1
b4006	b4006	GRE_4	519	-1
b4006	b4006	GRE_4	-109	-1
b4006	b4006	GRE_4	-27	-1
b4006	b4006	GRE_12	-42	-1
b1131	b1131	GRE_4	198	-1
b2476	b2476	GRE_4	-154	-1
b4246	b4246	GRE_4	78	-1
b4246	b4246	GRE_4	-79	-1
b4246	b4246	GRE_12	-94	-1
b4245	b4245	GRE_4	-60	-1
b4245	b4245	GRE_4	-217	-1
b4245	b4245	GRE_12	-232	-1
Corem 516034
Gene	Leader Gene (if operon)	GRE	Distance to translation start site	Orientation
b0405	b0405	GRE_2	-435	-1
b0405	b0405	GRE_2	-39	1
b0405	b0405	GRE_206	573	-1
b0423	b0423	GRE_2	236	1
b0423	b0423	GRE_2	-94	1
b0423	b0423	GRE_4	-117	1
b0522	b0522	GRE_2	-547	-1
b0522	b0522	GRE_4	-579	-1
b0522	b0522	GRE_206	-557	0
b0523	b0523	GRE_2	-41	-1
b0523	b0523	GRE_2	-100	-1
b0523	b0523	GRE_4	-578	-1
b0523	b0523	GRE_4	-73	-1
b0523	b0523	GRE_206	-51	0
b0636	b0636	GRE_2	-389.5	1
b0636	b0636	GRE_2	-352	-1
b0636	b0636	GRE_2	-426	-1
b0636	b0636	GRE_206	-455	0
b0835	b0835	GRE_2	-34	-1
b0835	b0835	GRE_4	-299	-1
b0835	b0835	GRE_4	222	1
b0914	b0914	GRE_2	-40	1
b0914	b0914	GRE_2	-98.5	-1
b1124	b1124	GRE_2	-230	-1
b1125	b1125	GRE_2	594	-1
b1125	b1125	GRE_2	-319	1
b1126	b1126	GRE_2	-66	-1
b1126	b1126	GRE_4	-7	-1
b1126	b1126	GRE_4	-84.5	-1
b1131	b1131	GRE_2	83	1
b1131	b1131	GRE_2	222	-1
b1131	b1131	GRE_4	198	-1
b1807	b1807	GRE_2	-26	-1
b1822	b1822	GRE_2	225	-1
b1822	b1822	GRE_2	-99	-1
b1822	b1822	GRE_2	-23	-1
b1822	b1822	GRE_4	428	-1
b1849	b1849	GRE_2	-50	1
b1849	b1849	GRE_2	-514	1
b1849	b1849	GRE_4	-51	1
b2014	b2014	GRE_2	-471	1
b2014	b2014	GRE_2	-106	1
b2014	b2014	GRE_2	-36	0
b2014	b2014	GRE_4	-441	-1
b2014	b2014	GRE_4	-36	1
b2312	b2312	GRE_2	-563	-1
b2312	b2312	GRE_4	271	-1
b2312	b2312	GRE_4	-583	-1
b2313	b2313	GRE_2	-460	1
b2313	b2313	GRE_2	-363	-1
b2313	b2313	GRE_2	-38	-1
b2313	b2313	GRE_4	-58	-1
b2313	b2313	GRE_206	-100	-1
b2476	b2476	GRE_2	-191	1
b2476	b2476	GRE_2	-131	1
b2476	b2476	GRE_4	-154	-1
b2499	b2499	GRE_2	-58	1
b2499	b2499	GRE_4	-143	-1
b2499	b2499	GRE_4	-77	1
b2499	b2499	GRE_4	-229	-1
b2499	b2499	GRE_206	-54	0
b2500	b2500	GRE_2	438	-1
b2500	b2500	GRE_2	143.5	0
b2508	b2508	GRE_4	-56	1
b2508	b2508	GRE_206	-34	1
b2557	b2557	GRE_2	-373	1
b2557	b2557	GRE_2	-42	-1
b2557	b2557	GRE_4	-78	-1
b2557	b2557	GRE_206	-174	-1
b4005	b4005	GRE_2	-225	0
b4049	b4049	GRE_2	-82	1
b4049	b4049	GRE_2	-135	1
b4006	b4006	GRE_2	-97	-1
b4006	b4006	GRE_4	519	-1
b4006	b4006	GRE_4	-109	-1
b4006	b4006	GRE_4	-27	-1
b4006	b4006	GRE_206	-92	0
