# Supplementary material for: A system-level model for the microbial regulatory genome
Source: Mol Syst Biol. 2014 Jul 15;10(7):740. doi: 10.15252/msb.20145160 (PMC4299497; doi:10.15252/msb.20145160)
Supplement: Supplementary file 9 — Supplementary Dataset S9 [file msb0010-0740-sd9.xls]

## Sheet: Dataset S9
Supplementary Dataset S9, related to Figure 4. Genes within corem ec512157 are co-regulated in some environments by indistinguishable (isomorphic) activities of multiple TFs
Gene	Regulator Inferred through GRE-TF Mapping	RegPrecise Regulon Membership
b0002
b0003	PurR
b0004
b0032	ArgR,MetJ,PurR	ArgR,PurR,RutR
b0033	ArgR,MetJ,PurR	ArgR,PurR,RutR
b0071
b0072	MetJ,PurR
b0073	PurR
b0074	ArgR,MetJ
b0077
b0078	MetJ,PurR
b0126
b0166
b0197	PurR
b0198	ArgR,MetJ,PurR
b0199	ArgR,MetJ,PurR
b0273	ArgR,MetJ,PurR	ArgR
b0336	ArgR,MetJ,PurR	PurR
b0337	ArgR,MetJ,PurR	PurR
b0674	ArgR
b0754	MetJ
b0860	ArgR,MetJ,PurR	ArgR
b0888	ArgR,PurR
b0907	MetJ,PurR
b0908	MetJ,PurR
b0928
b0945	PurR	PurR
b1062	ArgR,PurR	PurR
b1260	ArgR,MetJ	TrpR
b1261	ArgR,MetJ	TrpR
b1262	PurR	TrpR
b1263	ArgR,MetJ	TrpR
b1264	ArgR,MetJ	TrpR
b1324	MetJ
b1538	PurR
b1740
b1761	ArgR
b1852		HexR
b2019	ArgR
b2020	ArgR
b2021	ArgR
b2022	ArgR
b2023	PurR
b2024	PurR
b2025	ArgR
b2026	ArgR,MetJ
b2153
b2497	ArgR,MetJ,PurR
b2498	ArgR,MetJ,PurR
b2599
b2818	ArgR,MetJ	ArgR
b2913	MetJ,PurR	PurR
b2924	ArgR,MetJ
b2942	MetJ,PurR
b3008	ArgR,MetJ
b3172	ArgR	ArgR
b3212	ArgR	ArgR
b3213	PurR	ArgR
b3359	ArgR,MetJ	ArgR
b3433	ArgR,MetJ
b3454
b3455
b3456	MetJ,PurR
b3457	MetJ,PurR
b3458	MetJ,PurR
b3460	MetJ
b3553	MetJ
b3770
b3771
b3772	PurR
b3774	ArgR,MetJ,PurR	IlvY
b3829	ArgR,MetJ	MetR
b3868	PurR	NtrC
b3869	ArgR	NtrC
b3870	ArgR,MetJ,PurR	NtrC
b3938	ArgR,MetJ,PurR
b3939	ArgR,MetJ,PurR
b3940
b3941	ArgR,MetJ	MetR
b3956	MetJ	FruR
b3957	ArgR,MetJ,PurR	ArgR
b3958	ArgR,MetJ,PurR	ArgR
b3959		ArgR
b3960	MetJ,PurR	ArgR
b4013	ArgR,MetJ,PurR	MetR
b4024	ArgR,MetJ,PurR
b4243	ArgR,PurR
b4244		PurR
b4245	ArgR,PurR	PurR
b4246	ArgR,PurR	PurR
b4254	ArgR,MetJ	ArgR
b4129	ArgR,PurR
b4207
